# Supplementary material for: Machine learning approaches for influenza A virus risk assessment identifies predictive correlates using ferret model in vivo data
Source: Commun Biol. 2024 Aug 1;7:927. doi: 10.1038/s42003-024-06629-0 (PMC11294530; doi:10.1038/s42003-024-06629-0)
Supplement: Supplementary file 3 — Supplementary Data 1-18 [file 42003_2024_6629_MOESM3_ESM.xlsx]

## Sheet: Supplementary Data 1
Model name	Classification	Type	Test	Outcome		Features (see below for definitions)
	Lethality	Standard	leth_test1	lethal		HPAI_MBAA	RBS	PBS	Origin_orig	wt_loss	temp_5	AUC_6	slope13	peak_inoc
	Lethality	Standard	leth_test2	lethal		HPAI_MBAA	RBS	PBS	Origin	wt_loss	temp_5	AUC_6	slope13	peak_inoc
	Lethality	Standard	leth_test3	lethal		HPAI_MBAA	RBS	PBS	Origin_orig	wt_loss	temp	AUC_6	slope13	peak_inoc
	Lethality	Standard	leth_test4	lethal		HPAI_MBAA	RBS	PBS	Origin_orig	wt_loss	temp_5	AUC_6	slope13		HA
	Lethality	Standard	leth_test5	lethal		HPAI_MBAA	RBS	PBS	Origin_orig	wt_loss	temp_5	AUC_6	slope13
	Lethality	Standard	leth_test6	lethal		HPAI_MBAA	RBS	PBS	Origin	wt_loss	temp_5	AUC_6	slope13	peak_inoc	HA
	Lethality	Standard	leth_test7	lethal		HPAI_MBAA	RBS	PBS	Origin_orig	wt_loss	temp_5	AUC_6	slope13	peak_inoc	HA
	Lethality	Standard	leth_test8	lethal		HPAI_MBAA	RBS	PBS	Origin	wt_loss	temp_5	AUC_6		peak_inoc	HA
	Lethality	Standard	leth_test9	lethal		HPAI_MBAA	RBS	PBS	Origin	wt_loss	temp_5	AUC_6			HA
	Lethality	Standard	leth_test10	lethal		HPAI_MBAA	RBS	PBS	Origin	wt_loss	temp_5	AUC_6			Subtype
L1	Lethality	Standard	leth_test11	lethal		HPAI_MBAA	RBS	PBS		wt_loss	temp_5	AUC_6			HA
LM	Lethality	Molecular	leth_mol_test1	lethal			RBS	PBS								All Positions
	Lethality	Combined	leth_mol_test2	lethal		HPAI_MBAA	RBS	PBS							HA
L1M	Lethality	Combined	leth_mol_test3	lethal		HPAI_MBAA	RBS	PBS	Origin	wt_loss	temp_5	AUC_6			HA	All Positions
	Lethality	Molecular	leth_mol_test4	lethal			RBS	PBS
	Lethality	Combined	leth_mol_test5	lethal		HPAI_MBAA	RBS	PBS	Origin							All Positions
	Morbidity	Standard	wt_test1	wt_loss_high		HPAI_MBAA	RBS	PBS	Origin	lethal	temp_5	AUC_6			HA
	Morbidity	Standard	wt_test2	wt_loss_high		HPAI_MBAA	RBS	PBS	Origin		temp_5	AUC_6			HA
	Morbidity	Standard	wt_test3	wt_loss_high		HPAI_MBAA	RBS	PBS	Origin		temp_5			peak_inoc	HA
	Morbidity	Standard	wt_test4	wt_loss_high		HPAI_MBAA	RBS	PBS	Origin		temp_5	AUC_6		d3_inoc	HA
	Morbidity	Standard	wt_test5	wt_loss_high		HPAI_MBAA	RBS	PBS	Origin		temp_5	AUC_9			HA
	Morbidity	Standard	wt_test6	wt_loss_high		HPAI_MBAA					temp_5	AUC_6
M1	Morbidity	Standard	wt_test7	wt_loss_high		HPAI_MBAA	RBS	PBS			temp_5	AUC_6			HA
	Morbidity	Standard	wt_test8	wt_loss_high		HPAI_MBAA		PBS			temp_5	AUC_6			HA
	Morbidity	Standard	wt_test9	wt_loss_high		HPAI_MBAA	RBS				temp_5	AUC_6			HA
	Morbidity	Standard	wt_test10	wt_loss_high		HPAI_MBAA					temp_5	AUC_6			HA
MM	Morbidity	Molecular	wt_mol_test1	wt_loss_high												All Positions
	Morbidity	Combined	wt_mol_test2	wt_loss_high		HPAI_MBAA	RBS	PBS							HA
M1M	Morbidity	Combined	wt_mol_test3	wt_loss_high		HPAI_MBAA	RBS	PBS	Origin		temp_5	AUC_6			HA	All Positions
	Morbidity	Molecular	wt_mol_test4	wt_loss_high			RBS	PBS
	Transmission	Standard	RD_test1	RD_trans_ext		HPAI_MBAA	RBS	PBS							HA
	Transmission	Standard	RD_test2	RD_trans_ext			RBS	PBS	Origin						HA
	Transmission	Standard	RD_test3	RD_trans_ext			RBS	PBS	Origin			AUC_RD			HA
	Transmission	Standard	RD_test4	RD_trans_ext			RBS	PBS	Origin						Subtype
	Transmission	Standard	RD_test5	RD_trans_ext			RBS	PBS	Origin				slope13	peak_inoc	Subtype
	Transmission	Standard	RD_test6	RD_trans_ext			RBS	PBS	Origin			AUC_6	slope13		Subtype
	Transmission	Standard	RD_test7	RD_trans_ext			RBS	PBS	Origin			AUC_4	slope13		Subtype
	Transmission	Standard	RD_test8	RD_trans_ext			RBS	PBS	Origin			AUC_6	slope13		Subtype	pH.for.fusion
	Transmission	Standard	RD_test9	RD_trans_ext			RBS	PBS	Origin			AUC_6	slope13		Subtype	pH.for.fusion	PB2_627, 155
	Transmission	Standard	RD_test10	RD_trans_ext								AUC_6	slope13			pH.for.fusion
	Transmission	Standard	RD_test11	RD_trans_ext								AUC_6				pH.for.fusion
	Transmission	Standard	RD_test12	RD_trans_ext								AUC_6
	Transmission	Standard	RD_test13	RD_trans_ext								AUC_4
T1	Transmission	Standard	RD_test14	RD_trans_ext			RBS	PBS	Origin			AUC_6	slope13		HA
	Transmission	Standard	RD_test15	RD_trans_ext			RBS	PBS	Origin			AUC_RD	slope13		HA
TM	Transmission	Molecular	RD_mol_test1	RD_trans_ext			RBS	PBS								All Positions
	Transmission	Molecular	RD_mol_test2	RD_trans_ext			RBS	PBS
	Transmission	Combined	RD_mol_test3	RD_trans_ext			RBS	PBS	Origin						Subtype	All Positions
	Transmission	Combined	RD_mol_test4	RD_trans_ext			RBS	PBS	Origin						Subtype		21,83,138,155,186,214,225,226,PB2_627
	Transmission	Combined	RD_mol_test5	RD_trans_ext			RBS								Subtype		PB2_627
	Transmission	Combined	RD_mol_test6	RD_trans_ext			RBS								HA		PB2_627
T1M	Transmission	Combined	RD_mol_test7	RD_trans_ext			RBS	PBS	Origin						HA	All Positions
	Transmission	Combined	RD_mol_test8	RD_trans_ext			RBS	PBS	Origin			AUC_6	slope13		HA	All Positions
Feature descriptions:
HPAI_MBAA: HPAI viruses that also possess a MBAA HA cleavage site; see Supplemental Table 1 for strain-specific designations
RBS: predicted HA receptor binding preference; see Supplemental Table 1 (RB) for strain-specific designations
PBS: predicted polymerase activity; see Supplemental Table 1 (PA) for strain-specific designations
Origin_orig: Virus host origin (human, variant, avian, swine, canine), based on lineage (not species of isolation)
Origin: Binary virus host origin (avian or mammalian, see methods for definition)
wt_loss: peak maximum weight loss (reported as percentage of pre-inoculation weight) over 14 days p.i.
lethal: Binary ferret survival (yes/no) over 14 days p.i.
Temp: peak rise in pre-inoculation temperature (in degrees C) over 14 days p.i. (temp) or over first 5 days p.i. only (temp_5)
AUC: area under the curve of ferret NW specimens titered over the first 4 days p.i. (AUC_4) or 6 days p.i. (AUC_6)
slope13: measurement of virus growth or decay in NW specimens between days 1 and 3 p.i. (see PMID 36602361)
peak_inoc: peak NW titer over days 1-6 p.i.; d3_inoc: NW titer collected day 3 p.i. only
HA: IAV HA subtype only; Subtype: IAV HA and NA subtypes reported together
pH.for.fusion: laboratory-tested pH fusion value (see references in Supplemental Table 1)
All Positions: HA 17, 18, 21, 83, 110, 126, 128, 137, 138, 143, 155, 148, 160, 186, 187, 190, 192, 193, 196, 197, 214, 225, 226, 227, 228, 239, 255, 318, 329, 387, 443, 446, 496
PB2 271, 590/591, 627, 701, RBS, PBS

## Sheet: Supplementary Data 2
AUC	lethal_test1							lethal_test2							lethal_test3							lethal_test4							lethal_test5							lethal_test6							lethal_test7
	Min.	1st	Median	Mean	3rd	Max.		Min.	1st	Median	Mean	3rd	Max.		Min.	1st	Median	Mean	3rd	Max.		Min.	1st	Median	Mean	3rd	Max.		Min.	1st	Median	Mean	3rd	Max.		Min.	1st	Median	Mean	3rd	Max.		Min.	1st	Median	Mean	3rd	Max.
glm	0.835714	0.966964	0.982738	0.965071	0.992857	1		0.835714	0.973214	0.984524	0.973052	0.992857	1		0.828571	0.965179	0.980655	0.964464	0.992857	1		0.860714	0.975	0.982441	0.971571	0.993727	1		0.839286	0.969643	0.983333	0.965641	0.992857	1		0.853571	0.974107	0.982441	0.97679	0.993727	1		0.853571	0.971429	0.979167	0.970078	0.992857	1
knn	0.820513	0.920015	0.982807	0.953652	0.990179	1		0.842857	0.924554	0.983631	0.961495	0.990179	1		0.820513	0.922917	0.985565	0.959152	0.995982	1		0.896429	0.920536	0.980952	0.958221	0.989732	1		0.893773	0.922321	0.985531	0.962661	0.993304	1		0.876786	0.924107	0.980105	0.96348	0.987054	1		0.871429	0.924107	0.980998	0.962325	0.986607	1
nnet	0.9	0.975	0.983929	0.978255	0.990179	1		0.914286	0.973214	0.9875	0.980229	0.99375	1		0.907143	0.97128	0.980128	0.978125	0.990179	1		0.914286	0.964286	0.978571	0.976321	0.99375	1		0.914286	0.976786	0.983745	0.980185	0.996429	1		0.907143	0.97128	0.991071	0.981671	0.99636	1		0.907143	0.97128	0.978571	0.975998	0.990179	1
glmnet	0.935714	0.977679	0.9875	0.983045	0.99636	1		0.935714	0.977679	0.9875	0.982679	0.99636	1		0.928571	0.976786	0.985714	0.981676	0.996429	1		0.921429	0.977679	0.985714	0.982129	0.993727	1		0.935714	0.977679	0.9875	0.983045	0.99636	1		0.928571	0.978571	0.984524	0.983015	0.99636	1		0.928571	0.977679	0.985714	0.983015	0.993727	1
ran	0.946429	0.975	0.989286	0.984728	0.996429	1		0.95	0.975	0.992857	0.985268	0.996429	1		0.957143	0.975595	0.992857	0.984522	0.996429	1		0.935714	0.975	0.989286	0.984176	0.99375	1		0.957143	0.978571	0.982143	0.983691	0.990179	1		0.921429	0.975	0.992857	0.984027	0.996429	1		0.932143	0.977679	0.989286	0.984588	0.99375	1
svm	0.932143	0.976374	0.985714	0.982779	0.997321	1		0.871429	0.963668	0.985714	0.97005	1	1		0.917857	0.964057	0.982143	0.976591	0.99375	1		0.932143	0.976374	0.9875	0.983617	0.997321	1		0.928571	0.973626	0.986607	0.983549	0.997321	1		0.907143	0.96456	0.983929	0.973771	0.99375	1		0.925	0.976374	0.9875	0.983082	0.997321	1
bglm	0.925	0.975	0.988393	0.981806	0.99636	1		0.932143	0.977679	0.9875	0.982312	0.99636	1		0.928571	0.973214	0.983929	0.980982	0.992857	1		0.928571	0.977679	0.9875	0.983368	0.993727	1		0.932143	0.975	0.9875	0.982129	0.99636	1		0.925	0.975	0.9875	0.982658	0.993727	1		0.921429	0.975	0.9875	0.98245	0.993727	1
BlogReg	0.901099	0.957761	0.978869	0.970825	0.992411	1		0.935714	0.960886	0.976935	0.973637	0.989286	0.994643		0.926786	0.965179	0.972848	0.973838	0.990179	1		0.933333	0.966071	0.978274	0.974938	0.986607	1		0.941071	0.966964	0.981593	0.977566	0.989732	1		0.933929	0.957143	0.977679	0.972461	0.9875	1		0.942857	0.959066	0.973809	0.973008	0.987946	1
rf	0.953571	0.973958	0.98125	0.982253	0.99375	1		0.957143	0.975	0.980357	0.982786	0.99375	1		0.957143	0.973466	0.98125	0.982177	0.994643	1		0.951786	0.976562	0.984341	0.983051	0.992857	1		0.95	0.978434	0.982143	0.98261	0.992857	1		0.951786	0.973958	0.982143	0.982366	0.992857	1		0.95	0.978571	0.98283	0.983063	0.991071	1
rpart	0.621429	0.857738	0.904464	0.879261	0.925446	0.985714		0.621429	0.857738	0.904464	0.879261	0.925446	0.985714		0.621429	0.857738	0.904464	0.879261	0.925446	0.985714		0.621429	0.859077	0.883929	0.873189	0.922768	0.985714		0.621429	0.857738	0.904464	0.879261	0.925446	0.985714		0.621429	0.859077	0.883929	0.873189	0.922768	0.985714		0.621429	0.859077	0.883929	0.873189	0.922768	0.985714
gbm	0.935714	0.971429	0.9875	0.981211	0.992857	1		0.945833	0.974107	0.982143	0.97891	0.986161	1		0.917857	0.969643	0.980426	0.974659	0.989286	1		0.928571	0.967857	0.980128	0.975751	0.986161	1		0.939286	0.970238	0.981914	0.977612	0.989286	1		0.95	0.974107	0.981914	0.981229	0.989286	1		0.928571	0.971429	0.976786	0.976117	0.986161	1
Accuracy
	Min.	1st	Median	Mean	3rd	Max.		Min.	1st	Median	Mean	3rd	Max.		Min.	1st	Median	Mean	3rd	Max.		Min.	1st	Median	Mean	3rd	Max.		Min.	1st	Median	Mean	3rd	Max.		Min.	1st	Median	Mean	3rd	Max.		Min.	1st	Median	Mean	3rd	Max.
glm	0.87234	0.92981	0.956522	0.944426	0.957447	1		0.87234	0.935823	0.956522	0.946577	0.957447	1		0.87234	0.914894	0.956984	0.94549	0.962766	1		0.893617	0.935823	0.956984	0.951873	0.978723	1		0.87234	0.92981	0.956522	0.944426	0.957447	1		0.87234	0.93617	0.956984	0.951896	0.962766	1		0.87234	0.935823	0.956984	0.949746	0.962766	1
knn	0.893617	0.935823	0.957447	0.952937	0.978723	1		0.893617	0.93617	0.957447	0.958279	0.978723	1		0.87234	0.93617	0.957447	0.955088	0.978723	1		0.893617	0.93617	0.956522	0.950833	0.978723	1		0.893617	0.93617	0.957447	0.955088	0.978723	1		0.87234	0.93617	0.957447	0.955088	0.978723	1		0.851064	0.935823	0.956522	0.947618	0.978723	1
nnet	0.893617	0.93617	0.956984	0.951873	0.962766	1		0.87234	0.93617	0.956984	0.950833	0.962766	1		0.87234	0.934783	0.957447	0.950786	0.978723	1		0.893617	0.93617	0.956984	0.952914	0.978723	1		0.893617	0.934783	0.957447	0.953978	0.978723	1		0.87234	0.93617	0.956522	0.951896	0.978723	1		0.893617	0.935823	0.957447	0.951827	0.962766	1
glmnet	0.87234	0.92981	0.957447	0.947618	0.962766	1		0.87234	0.935823	0.957447	0.949769	0.962766	1		0.87234	0.92981	0.956984	0.946531	0.962766	1		0.893617	0.935823	0.956984	0.951873	0.978723	1		0.87234	0.92981	0.957447	0.947618	0.962766	1		0.893617	0.93617	0.956984	0.95296	0.962766	1		0.893617	0.935823	0.956984	0.950809	0.962766	1
ran	0.891304	0.93617	0.957447	0.957169	0.978723	1		0.914894	0.93617	0.957447	0.959343	0.978723	1		0.914894	0.951434	0.957447	0.96043	0.978723	1		0.914894	0.935823	0.957447	0.956152	0.978723	1		0.914894	0.93617	0.956984	0.957239	0.978723	1		0.914894	0.951434	0.957447	0.963622	0.978723	1		0.913044	0.93617	0.957447	0.958256	0.978723	1
svm	0.87234	0.93617	0.956984	0.954001	0.978723	1		0.913044	0.93617	0.957447	0.961448	0.978723	1		0.87234	0.93617	0.957447	0.955065	0.978723	1		0.893617	0.935823	0.956984	0.953955	0.978723	1		0.87234	0.93617	0.956984	0.955065	0.978723	1		0.913044	0.934783	0.956984	0.955042	0.978723	1		0.893617	0.935823	0.956984	0.955042	0.978723	1
bglm	0.87234	0.914894	0.956522	0.944426	0.957447	1		0.87234	0.935823	0.956522	0.947641	0.957447	1		0.87234	0.914894	0.956984	0.94549	0.962766	1		0.893617	0.935823	0.956984	0.950809	0.962766	1		0.87234	0.92981	0.956522	0.94549	0.957447	1		0.893617	0.93617	0.956984	0.95296	0.962766	1		0.893617	0.935823	0.956984	0.950809	0.962766	1
BlogReg	0.847826	0.92981	0.93617	0.94216	0.978723	1		0.893617	0.92981	0.93617	0.943316	0.957447	0.978723		0.87234	0.934783	0.93617	0.940148	0.957447	1		0.891304	0.914894	0.946346	0.944357	0.962766	1		0.893617	0.914894	0.93617	0.946485	0.978723	1		0.893617	0.92981	0.93617	0.941212	0.957447	0.978723		0.891304	0.92981	0.93617	0.942183	0.957447	1
rf	0.914894	0.93617	0.956984	0.955111	0.978723	1		0.914894	0.93617	0.956984	0.955111	0.978723	0.978723		0.914894	0.935823	0.956984	0.951896	0.962766	1		0.914894	0.93617	0.946346	0.951896	0.978723	1		0.893617	0.935823	0.946346	0.950833	0.978723	1		0.914894	0.93617	0.946346	0.951896	0.978723	1		0.893617	0.93617	0.946346	0.949792	0.962766	1
rpart	0.87234	0.914894	0.924838	0.931568	0.957447	0.978723		0.87234	0.914894	0.924838	0.931568	0.957447	0.978723		0.87234	0.914894	0.924838	0.931568	0.957447	0.978723		0.87234	0.914431	0.914894	0.928377	0.957447	0.978723		0.87234	0.914894	0.924838	0.931568	0.957447	0.978723		0.87234	0.914431	0.914894	0.928377	0.957447	0.978723		0.87234	0.914431	0.914894	0.928377	0.957447	0.978723
gbm	0.913044	0.935823	0.946809	0.948659	0.96265	1		0.891304	0.935823	0.946809	0.949723	0.978376	1		0.87234	0.935823	0.957447	0.946531	0.957447	1		0.87234	0.93617	0.956522	0.949769	0.957447	1		0.913044	0.935823	0.957447	0.950809	0.96265	1		0.913044	0.934783	0.93617	0.948635	0.962766	1		0.913044	0.935823	0.946809	0.949746	0.96265	1
Balanced_Accuracy
	Min.	1st	Median	Mean	3rd	Max.		Min.	1st	Median	Mean	3rd	Max.		Min.	1st	Median	Mean	3rd	Max.		Min.	1st	Median	Mean	3rd	Max.		Min.	1st	Median	Mean	3rd	Max.		Min.	1st	Median	Mean	3rd	Max.		Min.	1st	Median	Mean	3rd	Max.
glm	0.748214	0.838691	0.903869	0.886129	0.916071	1		0.748214	0.844563	0.909959	0.893271	0.927679	1		0.748214	0.841518	0.909959	0.8897	0.928571	1		0.760714	0.838691	0.909959	0.89345	0.940179	1		0.748214	0.838691	0.903869	0.886129	0.916071	1		0.748214	0.844563	0.915911	0.899343	0.965625	1		0.748214	0.838691	0.909959	0.8922	0.940179	1
knn	0.772894	0.854018	0.897619	0.894091	0.928571	1		0.785714	0.873214	0.916071	0.914895	0.965625	1		0.772894	0.857143	0.910119	0.90418	0.937054	1		0.760714	0.841816	0.897321	0.886948	0.928571	1		0.772894	0.854018	0.897619	0.898288	0.940179	1		0.785714	0.841575	0.916071	0.90418	0.965625	1		0.760714	0.821429	0.897619	0.882127	0.928571	1
nnet	0.760714	0.844322	0.903869	0.89345	0.965625	1		0.748214	0.854018	0.915911	0.907557	0.965625	1		0.748214	0.857143	0.891369	0.898734	0.9875	1		0.760714	0.850733	0.909821	0.902914	0.978125	1		0.760714	0.857143	0.909821	0.903539	0.943304	1		0.748214	0.844563	0.909959	0.905236	0.9875	1		0.760714	0.853938	0.909821	0.899327	0.965625	1
glmnet	0.748214	0.848066	0.915911	0.89095	0.928571	1		0.748214	0.853938	0.916071	0.898093	0.937054	1		0.748214	0.83845	0.897619	0.884432	0.928571	1		0.760714	0.838691	0.909959	0.89345	0.940179	1		0.748214	0.848066	0.915911	0.89095	0.928571	1		0.760714	0.844563	0.915911	0.899968	0.965625	1		0.760714	0.838691	0.909959	0.892825	0.940179	1
ran	0.701465	0.857143	0.916071	0.90543	0.978125	1		0.785714	0.857143	0.916071	0.91552	0.978125	1		0.785714	0.854018	0.916071	0.916145	0.9875	1		0.785714	0.857143	0.916071	0.910698	0.959375	1		0.785714	0.857143	0.909959	0.911323	0.9875	1		0.785714	0.891964	0.928571	0.923913	0.9875	1		0.772894	0.857143	0.916071	0.911948	0.9875	1
svm	0.748214	0.844643	0.903869	0.89177	0.928571	1		0.772894	0.857143	0.903869	0.899091	0.943304	1		0.748214	0.854018	0.910119	0.898288	0.943304	1		0.760714	0.838691	0.885119	0.888823	0.943304	1		0.748214	0.844643	0.903869	0.895341	0.943304	1		0.772894	0.812054	0.891369	0.886502	0.943304	1		0.760714	0.838691	0.891369	0.889448	0.943304	1
bglm	0.748214	0.829315	0.897619	0.886129	0.930804	1		0.748214	0.844563	0.909959	0.896843	0.965625	1		0.748214	0.841518	0.909959	0.8897	0.928571	1		0.760714	0.838691	0.909959	0.892825	0.940179	1		0.748214	0.838691	0.903869	0.8897	0.930804	1		0.760714	0.844563	0.915911	0.899968	0.965625	1		0.760714	0.838691	0.909959	0.892825	0.940179	1
BlogReg	0.675824	0.873214	0.903571	0.890707	0.928571	1		0.772894	0.833036	0.897321	0.883136	0.928571	0.9875		0.75	0.857143	0.897298	0.883017	0.906696	1		0.714286	0.820536	0.891071	0.874327	0.928571	1		0.7375	0.820055	0.891071	0.886783	0.943304	1		0.75	0.828537	0.857143	0.868926	0.919196	0.9875		0.75	0.841518	0.857143	0.872466	0.906696	1
rf	0.785714	0.857143	0.909959	0.907127	0.96875	1		0.773214	0.857143	0.909959	0.90418	0.937054	0.9875		0.773214	0.857143	0.909959	0.899359	0.937054	1		0.785714	0.848066	0.903869	0.899343	0.96875	1		0.714286	0.848066	0.903869	0.898718	0.9875	1		0.785714	0.848066	0.909661	0.899359	0.96875	1		0.785714	0.820536	0.903869	0.892216	0.937054	1
rpart	0.689286	0.773214	0.867857	0.843271	0.916071	0.928571		0.689286	0.773214	0.867857	0.843271	0.916071	0.928571		0.689286	0.773214	0.867857	0.843271	0.916071	0.928571		0.689286	0.773134	0.855357	0.841396	0.916071	0.928571		0.689286	0.773214	0.867857	0.843271	0.916071	0.928571		0.689286	0.773134	0.855357	0.841396	0.916071	0.928571		0.689286	0.773134	0.855357	0.841396	0.916071	0.928571
gbm	0.714286	0.812054	0.903571	0.880401	0.928571	1		0.760073	0.829315	0.903571	0.889254	0.928571	1		0.701465	0.848066	0.909821	0.884448	0.928571	1		0.748214	0.85119	0.903571	0.889254	0.928571	1		0.785714	0.850893	0.903571	0.892825	0.928571	1		0.772894	0.785714	0.903571	0.882752	0.933929	1		0.772894	0.812054	0.916071	0.88927	0.937054	1
Detection_Rate
	Min.	1st	Median	Mean	3rd	Max.		Min.	1st	Median	Mean	3rd	Max.		Min.	1st	Median	Mean	3rd	Max.		Min.	1st	Median	Mean	3rd	Max.		Min.	1st	Median	Mean	3rd	Max.		Min.	1st	Median	Mean	3rd	Max.		Min.	1st	Median	Mean	3rd	Max.
glm	0.765957	0.821693	0.829787	0.825902	0.847826	0.851064		0.765957	0.821693	0.829787	0.825902	0.847826	0.851064		0.765957	0.821693	0.829787	0.825902	0.847826	0.851064		0.787234	0.826087	0.829787	0.832285	0.851064	0.851064		0.765957	0.821693	0.829787	0.825902	0.847826	0.851064		0.787234	0.826087	0.829787	0.830157	0.851064	0.851064		0.787234	0.826087	0.829787	0.830157	0.851064	0.851064
knn	0.765957	0.828862	0.847826	0.833372	0.851064	0.851064		0.765957	0.828862	0.838807	0.832308	0.851064	0.851064		0.744681	0.828862	0.847826	0.832331	0.851064	0.869565		0.765957	0.821693	0.847826	0.833395	0.851064	0.869565		0.765957	0.828862	0.847826	0.834459	0.851064	0.869565		0.744681	0.828862	0.838807	0.832331	0.851064	0.869565		0.723404	0.828862	0.847826	0.831267	0.851064	0.869565
nnet	0.787234	0.821693	0.829787	0.832285	0.851064	0.851064		0.765957	0.821693	0.829787	0.825902	0.847826	0.851064		0.765957	0.828862	0.829787	0.829093	0.848635	0.851064		0.787234	0.808511	0.829787	0.830134	0.851064	0.851064		0.787234	0.821693	0.829787	0.831198	0.851064	0.851064		0.765957	0.821693	0.829787	0.82803	0.851064	0.851064		0.787234	0.808511	0.829787	0.830111	0.851064	0.851064
glmnet	0.765957	0.826087	0.829787	0.82803	0.848635	0.851064		0.765957	0.826087	0.829787	0.82803	0.848635	0.851064		0.787234	0.826087	0.829787	0.829093	0.848635	0.851064		0.787234	0.826087	0.829787	0.832285	0.851064	0.851064		0.765957	0.826087	0.829787	0.82803	0.848635	0.851064		0.787234	0.826087	0.829787	0.831221	0.851064	0.851064		0.787234	0.826087	0.829787	0.831221	0.851064	0.851064
ran	0.787234	0.828862	0.838807	0.834436	0.851064	0.851064		0.787234	0.828862	0.829787	0.833372	0.851064	0.851064		0.787234	0.829787	0.829787	0.834459	0.851064	0.869565		0.765957	0.828862	0.829787	0.831244	0.851064	0.851064		0.787234	0.828862	0.829787	0.832308	0.851064	0.851064		0.787234	0.828862	0.847826	0.835499	0.851064	0.851064		0.787234	0.828862	0.838807	0.833372	0.851064	0.851064
svm	0.787234	0.829787	0.847826	0.835499	0.851064	0.851064		0.808511	0.829787	0.851064	0.841882	0.851064	0.851064		0.787234	0.829787	0.838807	0.834436	0.851064	0.851064		0.787234	0.828862	0.849445	0.836517	0.851064	0.851064		0.787234	0.829787	0.847826	0.835499	0.851064	0.851064		0.787234	0.829787	0.849445	0.838668	0.851064	0.851064		0.787234	0.828862	0.849445	0.837604	0.851064	0.851064
bglm	0.765957	0.821693	0.829787	0.825902	0.847826	0.851064		0.765957	0.821693	0.829787	0.825902	0.847826	0.851064		0.765957	0.821693	0.829787	0.825902	0.847826	0.851064		0.787234	0.826087	0.829787	0.831221	0.851064	0.851064		0.765957	0.821693	0.829787	0.825902	0.847826	0.851064		0.787234	0.826087	0.829787	0.831221	0.851064	0.851064		0.787234	0.826087	0.829787	0.831221	0.851064	0.851064
BlogReg	0.765957	0.803191	0.829787	0.821531	0.851064	0.851064		0.787234	0.80747	0.829787	0.825856	0.851064	0.869565		0.744681	0.808511	0.826087	0.821623	0.851064	0.869565		0.787234	0.808511	0.829787	0.830134	0.851064	0.869565		0.787234	0.80747	0.829787	0.828006	0.851064	0.851064		0.787234	0.808511	0.829787	0.82803	0.851064	0.869565		0.787234	0.808511	0.829787	0.827983	0.851064	0.869565
rf	0.787234	0.828862	0.829787	0.831244	0.851064	0.851064		0.787234	0.828862	0.829787	0.832308	0.848635	0.851064		0.787234	0.828862	0.829787	0.83018	0.848635	0.851064		0.787234	0.824468	0.829787	0.830157	0.851064	0.851064		0.765957	0.824468	0.829787	0.829093	0.851064	0.851064		0.787234	0.826087	0.829787	0.830157	0.851064	0.851064		0.787234	0.821693	0.829787	0.83018	0.851064	0.851064
rpart	0.765957	0.821693	0.829787	0.825879	0.834297	0.851064		0.765957	0.821693	0.829787	0.825879	0.834297	0.851064		0.765957	0.821693	0.829787	0.825879	0.834297	0.851064		0.765957	0.808511	0.827937	0.822687	0.829787	0.851064		0.765957	0.821693	0.829787	0.825879	0.834297	0.851064		0.765957	0.808511	0.827937	0.822687	0.829787	0.851064		0.765957	0.808511	0.827937	0.822687	0.829787	0.851064
gbm	0.787234	0.828862	0.838807	0.833372	0.851064	0.851064		0.787234	0.808511	0.829787	0.831198	0.851064	0.851064		0.787234	0.821693	0.829787	0.829093	0.851064	0.851064		0.787234	0.808511	0.829787	0.831221	0.851064	0.869565		0.787234	0.808511	0.829787	0.831198	0.851064	0.851064		0.765957	0.826087	0.829787	0.832285	0.851064	0.851064		0.787234	0.821693	0.829787	0.831221	0.851064	0.851064
F1
	Min.	1st	Median	Mean	3rd	Max.		Min.	1st	Median	Mean	3rd	Max.		Min.	1st	Median	Mean	3rd	Max.		Min.	1st	Median	Mean	3rd	Max.		Min.	1st	Median	Mean	3rd	Max.		Min.	1st	Median	Mean	3rd	Max.		Min.	1st	Median	Mean	3rd	Max.
glm	0.925	0.959324	0.974359	0.967424	0.975	1		0.925	0.962025	0.974359	0.968641	0.975	1		0.925	0.950915	0.97468	0.968012	0.978543	1		0.938272	0.962963	0.97468	0.971933	0.987342	1		0.925	0.959324	0.974359	0.967424	0.975	1		0.925	0.962963	0.97468	0.971854	0.978543	1		0.925	0.962963	0.97468	0.970637	0.978543	1
knn	0.935065	0.962963	0.975	0.972472	0.98742	1		0.935065	0.963632	0.975	0.975479	0.98742	1		0.921053	0.962482	0.975305	0.973545	0.987654	1		0.935065	0.962729	0.975	0.971282	0.98742	1		0.935065	0.963632	0.975	0.973722	0.98742	1		0.921053	0.963632	0.975	0.97362	0.98742	1		0.906667	0.962482	0.975	0.969243	0.98742	1
nnet	0.938272	0.962729	0.974359	0.971948	0.978543	1		0.925	0.962729	0.97468	0.971035	0.978543	1		0.925	0.962729	0.975305	0.971146	0.987342	1		0.938272	0.962025	0.97468	0.972453	0.987342	1		0.938272	0.962025	0.975305	0.973044	0.98742	1		0.925	0.962729	0.974359	0.971757	0.987342	1		0.938272	0.962025	0.97468	0.971823	0.978543	1
glmnet	0.925	0.960027	0.975	0.969307	0.978543	1		0.925	0.962729	0.975	0.970524	0.978543	1		0.925	0.959324	0.97468	0.968771	0.978543	1		0.938272	0.962963	0.97468	0.971933	0.987342	1		0.925	0.960027	0.975	0.969307	0.978543	1		0.938272	0.962963	0.97468	0.972518	0.978543	1		0.938272	0.962963	0.97468	0.971301	0.978543	1
ran	0.938272	0.963632	0.975	0.975039	0.98742	1		0.95	0.963632	0.975	0.97621	0.987342	1		0.948718	0.971733	0.975	0.97686	0.987342	1		0.947368	0.962729	0.975	0.974245	0.987342	1		0.948718	0.963632	0.975	0.974971	0.987342	1		0.95	0.971733	0.975305	0.97871	0.987654	1		0.948718	0.962729	0.975	0.975577	0.98742	1
svm	0.925	0.962963	0.975	0.97322	0.987654	1		0.95	0.963632	0.97561	0.977711	0.987654	1		0.925	0.962963	0.975	0.973807	0.98742	1		0.938272	0.962729	0.975	0.973262	0.987654	1		0.925	0.962963	0.975	0.973837	0.987654	1		0.948718	0.962025	0.975	0.973988	0.987654	1		0.938272	0.962729	0.975	0.973927	0.987654	1
bglm	0.925	0.950915	0.974359	0.96744	0.975152	1		0.925	0.962025	0.974359	0.969258	0.975152	1		0.925	0.950915	0.97468	0.968012	0.978543	1		0.938272	0.962963	0.97468	0.971301	0.978543	1		0.925	0.959324	0.974359	0.968041	0.975152	1		0.938272	0.962963	0.97468	0.972518	0.978543	1		0.938272	0.962963	0.97468	0.971301	0.978543	1
BlogReg	0.911392	0.957959	0.963409	0.9659	0.987342	1		0.936709	0.958279	0.963409	0.966728	0.97561	0.987654		0.921053	0.962025	0.96294	0.964689	0.975	1		0.936709	0.950915	0.969107	0.967592	0.978543	1		0.938272	0.948718	0.963855	0.968686	0.987342	1		0.936709	0.958584	0.963855	0.965661	0.975152	0.987654		0.936709	0.959019	0.963409	0.966268	0.97561	1
rf	0.948718	0.963632	0.975	0.973689	0.987342	1		0.951219	0.962729	0.975	0.97377	0.987342	0.987654		0.948718	0.962729	0.975	0.971838	0.978543	1		0.948718	0.962729	0.969428	0.971847	0.987342	1		0.935065	0.961779	0.969428	0.971208	0.987342	1		0.948718	0.962729	0.969107	0.971865	0.987342	1		0.936709	0.962729	0.969107	0.970647	0.978085	1
rpart	0.926829	0.95	0.957203	0.96023	0.975	0.987654		0.926829	0.95	0.957203	0.96023	0.975	0.987654		0.926829	0.95	0.957203	0.96023	0.975	0.987654		0.926829	0.94968	0.9518	0.958303	0.975	0.987654		0.926829	0.95	0.957203	0.96023	0.975	0.987654		0.926829	0.94968	0.9518	0.958303	0.975	0.987654		0.926829	0.94968	0.9518	0.958303	0.975	0.987654
gbm	0.948718	0.961779	0.969428	0.970157	0.978543	1		0.936709	0.962025	0.969107	0.970667	0.987342	1		0.925	0.962025	0.97468	0.968784	0.97561	1		0.925	0.962025	0.97468	0.970647	0.97561	1		0.948718	0.962025	0.97468	0.971238	0.978543	1		0.947368	0.962025	0.963855	0.970106	0.978543	1		0.948718	0.962729	0.969107	0.970694	0.978085	1
Kappa
	Min.	1st	Median	Mean	3rd	Max.		Min.	1st	Median	Mean	3rd	Max.		Min.	1st	Median	Mean	3rd	Max.		Min.	1st	Median	Mean	3rd	Max.		Min.	1st	Median	Mean	3rd	Max.		Min.	1st	Median	Mean	3rd	Max.		Min.	1st	Median	Mean	3rd	Max.
glm	0.496429	0.693253	0.809025	0.775265	0.832143	1		0.496429	0.722174	0.809025	0.785246	0.832143	1		0.496429	0.684009	0.820609	0.781173	0.865084	1		0.55408	0.698296	0.820609	0.80049	0.910816	1		0.496429	0.693253	0.809025	0.775265	0.832143	1		0.496429	0.723558	0.820609	0.803655	0.865084	1		0.496429	0.698296	0.820609	0.793674	0.865084	1
knn	0.618257	0.698296	0.809717	0.80735	0.910816	1		0.643399	0.780086	0.832143	0.832764	0.910816	1		0.592485	0.765636	0.809717	0.821213	0.910816	1		0.55408	0.698296	0.808731	0.796871	0.910816	1		0.618257	0.724256	0.809717	0.816115	0.910816	1		0.592485	0.722174	0.832143	0.818059	0.910816	1		0.546207	0.694143	0.797186	0.786528	0.910816	1
nnet	0.55408	0.731518	0.809025	0.79997	0.865084	1		0.496429	0.732448	0.820609	0.80616	0.865084	1		0.496429	0.723558	0.809717	0.8014	0.920742	1		0.55408	0.722174	0.809423	0.807268	0.913297	1		0.55408	0.699681	0.82093	0.813607	0.913297	1		0.496429	0.722174	0.809025	0.806234	0.920742	1		0.55408	0.731518	0.809717	0.803467	0.865084	1
glmnet	0.496429	0.693253	0.831822	0.78765	0.865084	1		0.496429	0.722174	0.831822	0.797631	0.865084	1		0.496429	0.698296	0.809025	0.78048	0.865084	1		0.55408	0.698296	0.820609	0.80049	0.910816	1		0.496429	0.693253	0.831822	0.78765	0.865084	1		0.55408	0.723558	0.820609	0.806538	0.865084	1		0.55408	0.698296	0.820609	0.796557	0.865084	1
ran	0.488889	0.74659	0.832143	0.821789	0.913297	1		0.664286	0.780086	0.832143	0.834305	0.913297	1		0.664286	0.765636	0.832143	0.838355	0.920742	1		0.664286	0.730719	0.82093	0.82394	0.913297	1		0.690583	0.762226	0.809717	0.825235	0.920742	1		0.664286	0.80276	0.840992	0.851631	0.920742	1		0.618257	0.74659	0.82093	0.829527	0.920742	1
svm	0.496429	0.724256	0.809423	0.808543	0.910816	1		0.618257	0.762226	0.809717	0.833941	0.913297	1		0.496429	0.724256	0.82093	0.814054	0.913297	1		0.55408	0.694143	0.809423	0.805644	0.913297	1		0.496429	0.724256	0.809423	0.813003	0.913297	1		0.618257	0.694143	0.809423	0.806625	0.913297	1		0.55408	0.698296	0.809423	0.809008	0.913297	1
bglm	0.496429	0.684009	0.809025	0.774798	0.836567	1		0.496429	0.722174	0.809025	0.789676	0.836567	1		0.496429	0.684009	0.820609	0.781173	0.865084	1		0.55408	0.698296	0.820609	0.796557	0.865084	1		0.496429	0.693253	0.809025	0.779695	0.836567	1		0.55408	0.723558	0.820609	0.806538	0.865084	1		0.55408	0.698296	0.820609	0.796557	0.865084	1
BlogReg	0.373541	0.697306	0.774133	0.772186	0.910816	1		0.60371	0.698296	0.769793	0.772758	0.832143	0.920742		0.592485	0.722174	0.762226	0.762534	0.815323	1		0.552529	0.686679	0.769463	0.767187	0.865084	1		0.553398	0.694143	0.715599	0.780374	0.913297	1		0.60371	0.686679	0.747337	0.756923	0.815323	0.920742		0.552529	0.698296	0.732448	0.760619	0.815323	1
rf	0.690583	0.74659	0.809717	0.817648	0.913297	1		0.619433	0.762226	0.809717	0.815708	0.910816	0.920742		0.619433	0.699681	0.809717	0.803693	0.851811	1		0.690583	0.698296	0.797186	0.802578	0.913297	1		0.560748	0.694143	0.797186	0.797553	0.920742	1		0.690583	0.698296	0.797584	0.80225	0.913297	1		0.60371	0.694143	0.797186	0.793366	0.851811	1
rpart	0.42915	0.619433	0.695132	0.711086	0.832143	0.910816		0.42915	0.619433	0.695132	0.711086	0.832143	0.910816		0.42915	0.619433	0.695132	0.711086	0.832143	0.910816		0.42915	0.619139	0.677434	0.700547	0.832143	0.910816		0.42915	0.619433	0.695132	0.711086	0.832143	0.910816		0.42915	0.619139	0.677434	0.700547	0.832143	0.910816		0.42915	0.619139	0.677434	0.700547	0.832143	0.910816
gbm	0.559809	0.694143	0.797878	0.782764	0.851734	1		0.552529	0.694143	0.785971	0.792147	0.910583	1		0.488889	0.698296	0.809717	0.779178	0.836567	1		0.496429	0.753814	0.797584	0.793315	0.836567	1		0.663004	0.698296	0.809717	0.799019	0.865007	1		0.618257	0.694143	0.762226	0.783764	0.865084	1		0.618257	0.694143	0.809091	0.790796	0.865007	1
Neg_Pred_Value
	Min.	1st	Median	Mean	3rd	Max.		Min.	1st	Median	Mean	3rd	Max.		Min.	1st	Median	Mean	3rd	Max.		Min.	1st	Median	Mean	3rd	Max.		Min.	1st	Median	Mean	3rd	Max.		Min.	1st	Median	Mean	3rd	Max.		Min.	1st	Median	Mean	3rd	Max.
glm	0.571429	0.794444	0.845238	0.829663	0.861607	1		0.571429	0.794444	0.845238	0.832996	0.861607	1		0.571429	0.794444	0.845238	0.82877	0.875	1		0.666667	0.8	0.857143	0.868294	1	1		0.571429	0.794444	0.845238	0.829663	0.861607	1		0.571429	0.825	0.857143	0.859722	1	1		0.571429	0.8	0.857143	0.856389	1	1
knn	0.6	0.8	0.866071	0.880734	1	1		0.6	0.825	0.866071	0.880794	1	1		0.545454	0.825	0.9375	0.884118	1	1		0.6	0.794444	0.9375	0.882996	1	1		0.6	0.825	0.9375	0.890734	1	1		0.545454	0.833333	0.875	0.886281	1	1		0.5	0.825	0.9375	0.879464	1	1
nnet	0.666667	0.794444	0.845238	0.870635	1	1		0.571429	0.794444	0.845238	0.835556	0.875	1		0.571429	0.8	0.875	0.85494	1	1		0.666667	0.741071	0.875	0.865258	1	1		0.666667	0.741071	0.875	0.866786	1	1		0.571429	0.794444	0.857143	0.851925	1	1		0.666667	0.770833	0.857143	0.859921	1	1
glmnet	0.571429	0.8	0.857143	0.844246	0.90625	1		0.571429	0.8	0.857143	0.847579	0.90625	1		0.571429	0.8	0.845238	0.845198	0.90625	1		0.666667	0.8	0.857143	0.868294	1	1		0.571429	0.8	0.857143	0.844246	0.90625	1		0.666667	0.825	0.857143	0.864484	1	1		0.666667	0.8	0.857143	0.861151	1	1
ran	0.666667	0.794444	0.875	0.881567	1	1		0.7	0.825	0.866071	0.880258	1	1		0.666667	0.833333	0.875	0.886508	1	1		0.636364	0.825	0.857143	0.870628	1	1		0.666667	0.825	0.875	0.878571	1	1		0.7	0.825	0.875	0.895734	1	1		0.666667	0.8	0.875	0.880179	1	1
svm	0.571429	0.825	0.866071	0.883869	1	1		0.75	0.825	1	0.923274	1	1		0.571429	0.825	0.857143	0.877917	1	1		0.625	0.8	1	0.893691	1	1		0.571429	0.825	0.866071	0.883869	1	1		0.666667	0.8	1	0.903155	1	1		0.666667	0.8	1	0.898155	1	1
bglm	0.571429	0.794444	0.845238	0.82877	0.875	1		0.571429	0.794444	0.845238	0.833889	0.875	1		0.571429	0.794444	0.845238	0.82877	0.875	1		0.666667	0.8	0.857143	0.861151	1	1		0.571429	0.794444	0.845238	0.830556	0.875	1		0.666667	0.825	0.857143	0.864484	1	1		0.666667	0.8	0.857143	0.861151	1	1
BlogReg	0.5	0.691667	0.828571	0.813929	1	1		0.625	0.714286	0.845238	0.8375	1	1		0.545454	0.75	0.788889	0.825646	1	1		0.666667	0.741071	0.866071	0.858175	1	1		0.666667	0.702381	0.875	0.850595	1	1		0.625	0.714286	0.845238	0.851389	1	1		0.666667	0.714286	0.845238	0.841369	1	1
rf	0.666667	0.825	0.875	0.874405	1	1		0.7	0.8	0.866071	0.872738	1	1		0.666667	0.8	0.857143	0.863512	1	1		0.666667	0.7875	0.875	0.869048	1	1		0.6	0.7875	0.875	0.865714	1	1		0.666667	0.7875	0.875	0.868452	1	1		0.625	0.7875	0.866071	0.866071	1	1
rpart	0.6	0.714286	0.8	0.812262	0.857143	1		0.6	0.714286	0.8	0.812262	0.857143	1		0.6	0.714286	0.8	0.812262	0.857143	1		0.6	0.714286	0.8	0.791309	0.857143	1		0.6	0.714286	0.8	0.812262	0.857143	1		0.6	0.714286	0.8	0.791309	0.857143	1		0.6	0.714286	0.8	0.791309	0.857143	1
gbm	0.666667	0.8	0.857143	0.878512	1	1		0.666667	0.75	0.866071	0.865198	1	1		0.571429	0.75	0.857143	0.851687	1	1		0.571429	0.75	0.866071	0.872996	1	1		0.666667	0.75	0.857143	0.866687	1	1		0.636364	0.794444	0.866071	0.874636	1	1		0.666667	0.777778	0.857143	0.869861	1	1
Pos_Pred_Value
	Min.	1st	Median	Mean	3rd	Max.		Min.	1st	Median	Mean	3rd	Max.		Min.	1st	Median	Mean	3rd	Max.		Min.	1st	Median	Mean	3rd	Max.		Min.	1st	Median	Mean	3rd	Max.		Min.	1st	Median	Mean	3rd	Max.		Min.	1st	Median	Mean	3rd	Max.
glm	0.925	0.951219	0.974359	0.966791	0.975	1		0.925	0.951219	0.97468	0.969266	0.98125	1		0.925	0.951219	0.97468	0.967873	0.97561	1		0.926829	0.951219	0.97468	0.968345	0.981707	1		0.925	0.951219	0.974359	0.966791	0.975	1		0.925	0.951219	0.975	0.970697	1	1		0.925	0.951219	0.97468	0.968223	0.981707	1
knn	0.926829	0.951219	0.974342	0.968198	0.97561	1		0.930233	0.967825	0.975	0.975461	1	1		0.926829	0.952381	0.975	0.971707	0.981707	1		0.926829	0.951219	0.974022	0.965959	0.97561	1		0.926829	0.952091	0.974342	0.969476	0.981707	1		0.928571	0.951786	0.975	0.972023	1	1		0.926829	0.945973	0.974342	0.964781	0.97561	1
nnet	0.926829	0.950915	0.97468	0.968504	1	1		0.925	0.952091	0.975	0.973917	1	1		0.925	0.952381	0.974022	0.97049	1	1		0.926829	0.951219	0.97468	0.972127	1	1		0.926829	0.952091	0.97468	0.971706	0.981707	1		0.925	0.951219	0.97468	0.973099	1	1		0.926829	0.952091	0.97468	0.970704	1	1
glmnet	0.925	0.952091	0.975	0.968074	0.97561	1		0.925	0.952091	0.975	0.970548	0.981707	1		0.925	0.950915	0.974342	0.965702	0.97561	1		0.926829	0.951219	0.97468	0.968345	0.981707	1		0.925	0.952091	0.975	0.968074	0.97561	1		0.926829	0.951219	0.975	0.970788	1	1		0.926829	0.951219	0.97468	0.968314	0.981707	1
ran	0.904762	0.952091	0.975	0.971984	1	1		0.930233	0.952091	0.975	0.975532	1	1		0.930233	0.952091	0.975	0.975498	1	1		0.930233	0.952091	0.975	0.974185	1	1		0.930233	0.952381	0.97468	0.974471	1	1		0.930233	0.968865	0.97561	0.97803	1	1		0.926829	0.952091	0.975	0.974307	1	1
svm	0.925	0.951219	0.97468	0.96696	0.97561	1		0.926829	0.952091	0.97468	0.968538	0.981707	1		0.925	0.951219	0.975	0.969338	0.981707	1		0.926829	0.951219	0.973684	0.966025	0.981707	1		0.925	0.951219	0.97468	0.968179	0.981707	1		0.926829	0.945973	0.974022	0.965013	0.981707	1		0.926829	0.951219	0.974022	0.966058	0.981707	1
bglm	0.925	0.950915	0.974022	0.966823	0.98125	1		0.925	0.951219	0.97468	0.970516	1	1		0.925	0.951219	0.97468	0.967873	0.97561	1		0.926829	0.951219	0.97468	0.968314	0.981707	1		0.925	0.951219	0.974359	0.968041	0.98125	1		0.926829	0.951219	0.975	0.970788	1	1		0.926829	0.951219	0.97468	0.968314	0.981707	1
BlogReg	0.9	0.967825	0.974359	0.96901	0.97561	1		0.926829	0.950915	0.974022	0.965579	0.97561	1		0.928571	0.952381	0.974022	0.966843	0.974519	1		0.909091	0.945058	0.973684	0.962459	0.97561	1		0.926829	0.944097	0.973684	0.967073	0.981707	1		0.928571	0.948718	0.952381	0.961126	0.975152	1		0.925	0.950915	0.952381	0.962118	0.974519	1
rf	0.930233	0.952381	0.97468	0.973218	1	1		0.928571	0.952381	0.97468	0.971983	0.981707	1		0.928571	0.952381	0.97468	0.970753	0.981707	1		0.930233	0.951219	0.97468	0.97097	1	1		0.909091	0.951219	0.97468	0.971096	1	1		0.930233	0.951219	0.974359	0.970971	1	1		0.930233	0.950594	0.974359	0.968473	0.981707	1
rpart	0.904762	0.928571	0.962677	0.952671	0.975	0.97561		0.904762	0.928571	0.962677	0.952671	0.975	0.97561		0.904762	0.928571	0.962677	0.952671	0.975	0.97561		0.904762	0.928136	0.962096	0.952465	0.975	0.97561		0.904762	0.928571	0.962677	0.952671	0.975	0.97561		0.904762	0.928136	0.962096	0.952465	0.975	0.97561		0.904762	0.928136	0.962096	0.952465	0.975	0.97561
gbm	0.906977	0.945973	0.974359	0.963872	0.97561	1		0.925	0.950915	0.974359	0.967114	0.97561	1		0.904762	0.952091	0.97468	0.965961	0.975152	1		0.925	0.952091	0.974359	0.967233	0.97561	1		0.930233	0.952091	0.974359	0.968157	0.975152	1		0.926829	0.930233	0.974359	0.965128	0.981707	1		0.926829	0.945058	0.975	0.967412	0.981707	1
Precision
	Min.	1st	Median	Mean	3rd	Max.		Min.	1st	Median	Mean	3rd	Max.		Min.	1st	Median	Mean	3rd	Max.		Min.	1st	Median	Mean	3rd	Max.		Min.	1st	Median	Mean	3rd	Max.		Min.	1st	Median	Mean	3rd	Max.		Min.	1st	Median	Mean	3rd	Max.
glm	0.925	0.951219	0.974359	0.966791	0.975	1		0.925	0.951219	0.97468	0.969266	0.98125	1		0.925	0.951219	0.97468	0.967873	0.97561	1		0.926829	0.951219	0.97468	0.968345	0.981707	1		0.925	0.951219	0.974359	0.966791	0.975	1		0.925	0.951219	0.975	0.970697	1	1		0.925	0.951219	0.97468	0.968223	0.981707	1
knn	0.926829	0.951219	0.974342	0.968198	0.97561	1		0.930233	0.967825	0.975	0.975461	1	1		0.926829	0.952381	0.975	0.971707	0.981707	1		0.926829	0.951219	0.974022	0.965959	0.97561	1		0.926829	0.952091	0.974342	0.969476	0.981707	1		0.928571	0.951786	0.975	0.972023	1	1		0.926829	0.945973	0.974342	0.964781	0.97561	1
nnet	0.926829	0.950915	0.97468	0.968504	1	1		0.925	0.952091	0.975	0.973917	1	1		0.925	0.952381	0.974022	0.97049	1	1		0.926829	0.951219	0.97468	0.972127	1	1		0.926829	0.952091	0.97468	0.971706	0.981707	1		0.925	0.951219	0.97468	0.973099	1	1		0.926829	0.952091	0.97468	0.970704	1	1
glmnet	0.925	0.952091	0.975	0.968074	0.97561	1		0.925	0.952091	0.975	0.970548	0.981707	1		0.925	0.950915	0.974342	0.965702	0.97561	1		0.926829	0.951219	0.97468	0.968345	0.981707	1		0.925	0.952091	0.975	0.968074	0.97561	1		0.926829	0.951219	0.975	0.970788	1	1		0.926829	0.951219	0.97468	0.968314	0.981707	1
ran	0.904762	0.952091	0.975	0.971984	1	1		0.930233	0.952091	0.975	0.975532	1	1		0.930233	0.952091	0.975	0.975498	1	1		0.930233	0.952091	0.975	0.974185	1	1		0.930233	0.952381	0.97468	0.974471	1	1		0.930233	0.968865	0.97561	0.97803	1	1		0.926829	0.952091	0.975	0.974307	1	1
svm	0.925	0.951219	0.97468	0.96696	0.97561	1		0.926829	0.952091	0.97468	0.968538	0.981707	1		0.925	0.951219	0.975	0.969338	0.981707	1		0.926829	0.951219	0.973684	0.966025	0.981707	1		0.925	0.951219	0.97468	0.968179	0.981707	1		0.926829	0.945973	0.974022	0.965013	0.981707	1		0.926829	0.951219	0.974022	0.966058	0.981707	1
bglm	0.925	0.950915	0.974022	0.966823	0.98125	1		0.925	0.951219	0.97468	0.970516	1	1		0.925	0.951219	0.97468	0.967873	0.97561	1		0.926829	0.951219	0.97468	0.968314	0.981707	1		0.925	0.951219	0.974359	0.968041	0.98125	1		0.926829	0.951219	0.975	0.970788	1	1		0.926829	0.951219	0.97468	0.968314	0.981707	1
BlogReg	0.9	0.967825	0.974359	0.96901	0.97561	1		0.926829	0.950915	0.974022	0.965579	0.97561	1		0.928571	0.952381	0.974022	0.966843	0.974519	1		0.909091	0.945058	0.973684	0.962459	0.97561	1		0.926829	0.944097	0.973684	0.967073	0.981707	1		0.928571	0.948718	0.952381	0.961126	0.975152	1		0.925	0.950915	0.952381	0.962118	0.974519	1
rf	0.930233	0.952381	0.97468	0.973218	1	1		0.928571	0.952381	0.97468	0.971983	0.981707	1		0.928571	0.952381	0.97468	0.970753	0.981707	1		0.930233	0.951219	0.97468	0.97097	1	1		0.909091	0.951219	0.97468	0.971096	1	1		0.930233	0.951219	0.974359	0.970971	1	1		0.930233	0.950594	0.974359	0.968473	0.981707	1
rpart	0.904762	0.928571	0.962677	0.952671	0.975	0.97561		0.904762	0.928571	0.962677	0.952671	0.975	0.97561		0.904762	0.928571	0.962677	0.952671	0.975	0.97561		0.904762	0.928136	0.962096	0.952465	0.975	0.97561		0.904762	0.928571	0.962677	0.952671	0.975	0.97561		0.904762	0.928136	0.962096	0.952465	0.975	0.97561		0.904762	0.928136	0.962096	0.952465	0.975	0.97561
gbm	0.906977	0.945973	0.974359	0.963872	0.97561	1		0.925	0.950915	0.974359	0.967114	0.97561	1		0.904762	0.952091	0.97468	0.965961	0.975152	1		0.925	0.952091	0.974359	0.967233	0.97561	1		0.930233	0.952091	0.974359	0.968157	0.975152	1		0.926829	0.930233	0.974359	0.965128	0.981707	1		0.926829	0.945058	0.975	0.967412	0.981707	1
Recall
	Min.	1st	Median	Mean	3rd	Max.		Min.	1st	Median	Mean	3rd	Max.		Min.	1st	Median	Mean	3rd	Max.		Min.	1st	Median	Mean	3rd	Max.		Min.	1st	Median	Mean	3rd	Max.		Min.	1st	Median	Mean	3rd	Max.		Min.	1st	Median	Mean	3rd	Max.
glm	0.9	0.968269	0.975	0.968686	0.975	1		0.9	0.968269	0.975	0.968686	0.975	1		0.9	0.968269	0.975	0.968686	0.975	1		0.925	0.974359	0.975	0.976186	1	1		0.9	0.968269	0.975	0.968686	0.975	1		0.925	0.974359	0.975	0.973686	1	1		0.925	0.974359	0.975	0.973686	1	1
knn	0.9	0.97484	0.975	0.977468	1	1		0.9	0.97484	0.975	0.976218	1	1		0.875	0.97484	0.9875	0.976218	1	1		0.9	0.968269	0.9875	0.977468	1	1		0.9	0.97484	0.9875	0.978718	1	1		0.875	0.97484	0.975	0.976218	1	1		0.85	0.97484	0.9875	0.974968	1	1
nnet	0.925	0.968269	0.975	0.976186	1	1		0.9	0.968269	0.975	0.968686	0.975	1		0.9	0.97484	0.975	0.972468	1	1		0.925	0.95	0.975	0.973686	1	1		0.925	0.95	0.975	0.974936	1	1		0.9	0.968269	0.975	0.971186	1	1		0.925	0.95	0.975	0.973654	1	1
glmnet	0.9	0.974359	0.975	0.971186	0.98125	1		0.9	0.974359	0.975	0.971186	0.98125	1		0.925	0.974359	0.975	0.972436	0.98125	1		0.925	0.974359	0.975	0.976186	1	1		0.9	0.974359	0.975	0.971186	0.98125	1		0.925	0.974359	0.975	0.974936	1	1		0.925	0.974359	0.975	0.974936	1	1
ran	0.925	0.97484	0.975	0.978718	1	1		0.925	0.97484	0.975	0.977468	1	1		0.925	0.975	0.975	0.978718	1	1		0.9	0.97484	0.975	0.974968	1	1		0.925	0.97484	0.975	0.976218	1	1		0.925	0.97484	0.975	0.979968	1	1		0.925	0.97484	0.975	0.977468	1	1
svm	0.925	0.975	0.975	0.979968	1	1		0.95	0.975	1	0.987468	1	1		0.925	0.975	0.975	0.978718	1	1		0.925	0.97484	1	0.981218	1	1		0.925	0.975	0.975	0.979968	1	1		0.925	0.975	1	0.983718	1	1		0.925	0.97484	1	0.982468	1	1
bglm	0.9	0.968269	0.975	0.968686	0.975	1		0.9	0.968269	0.975	0.968686	0.975	1		0.9	0.968269	0.975	0.968686	0.975	1		0.925	0.974359	0.975	0.974936	1	1		0.9	0.968269	0.975	0.968686	0.975	1		0.925	0.974359	0.975	0.974936	1	1		0.925	0.974359	0.975	0.974936	1	1
BlogReg	0.9	0.94375	0.975	0.963558	1	1		0.925	0.94968	0.975	0.968654	1	1		0.875	0.95	0.962179	0.963654	1	1		0.925	0.95	0.975	0.973654	1	1		0.925	0.94968	0.975	0.971186	1	1		0.925	0.95	0.975	0.971186	1	1		0.925	0.95	0.975	0.971122	1	1
rf	0.925	0.97484	0.975	0.974968	1	1		0.925	0.97484	0.975	0.976218	1	1		0.925	0.97484	0.975	0.973718	1	1		0.925	0.96875	0.975	0.973686	1	1		0.9	0.96875	0.975	0.972436	1	1		0.925	0.968269	0.975	0.973718	1	1		0.925	0.968269	0.975	0.973718	1	1
rpart	0.9	0.95	0.975	0.968686	0.975	1		0.9	0.95	0.975	0.968686	0.975	1		0.9	0.95	0.975	0.968686	0.975	1		0.9	0.95	0.97468	0.964936	0.975	1		0.9	0.95	0.975	0.968686	0.975	1		0.9	0.95	0.97468	0.964936	0.975	1		0.9	0.95	0.97468	0.964936	0.975	1
gbm	0.925	0.97484	0.975	0.977468	1	1		0.925	0.95	0.975	0.974936	1	1		0.925	0.95	0.975	0.972468	1	1		0.925	0.95	0.975	0.974936	1	1		0.925	0.95	0.975	0.974936	1	1		0.9	0.968269	0.975	0.976218	1	1		0.925	0.95	0.975	0.974968	1	1
Sensitivity
	Min.	1st	Median	Mean	3rd	Max.		Min.	1st	Median	Mean	3rd	Max.		Min.	1st	Median	Mean	3rd	Max.		Min.	1st	Median	Mean	3rd	Max.		Min.	1st	Median	Mean	3rd	Max.		Min.	1st	Median	Mean	3rd	Max.		Min.	1st	Median	Mean	3rd	Max.
glm	0.9	0.968269	0.975	0.968686	0.975	1		0.9	0.968269	0.975	0.968686	0.975	1		0.9	0.968269	0.975	0.968686	0.975	1		0.925	0.974359	0.975	0.976186	1	1		0.9	0.968269	0.975	0.968686	0.975	1		0.925	0.974359	0.975	0.973686	1	1		0.925	0.974359	0.975	0.973686	1	1
knn	0.9	0.97484	0.975	0.977468	1	1		0.9	0.97484	0.975	0.976218	1	1		0.875	0.97484	0.9875	0.976218	1	1		0.9	0.968269	0.9875	0.977468	1	1		0.9	0.97484	0.9875	0.978718	1	1		0.875	0.97484	0.975	0.976218	1	1		0.85	0.97484	0.9875	0.974968	1	1
nnet	0.925	0.968269	0.975	0.976186	1	1		0.9	0.968269	0.975	0.968686	0.975	1		0.9	0.97484	0.975	0.972468	1	1		0.925	0.95	0.975	0.973686	1	1		0.925	0.95	0.975	0.974936	1	1		0.9	0.968269	0.975	0.971186	1	1		0.925	0.95	0.975	0.973654	1	1
glmnet	0.9	0.974359	0.975	0.971186	0.98125	1		0.9	0.974359	0.975	0.971186	0.98125	1		0.925	0.974359	0.975	0.972436	0.98125	1		0.925	0.974359	0.975	0.976186	1	1		0.9	0.974359	0.975	0.971186	0.98125	1		0.925	0.974359	0.975	0.974936	1	1		0.925	0.974359	0.975	0.974936	1	1
ran	0.925	0.97484	0.975	0.978718	1	1		0.925	0.97484	0.975	0.977468	1	1		0.925	0.975	0.975	0.978718	1	1		0.9	0.97484	0.975	0.974968	1	1		0.925	0.97484	0.975	0.976218	1	1		0.925	0.97484	0.975	0.979968	1	1		0.925	0.97484	0.975	0.977468	1	1
svm	0.925	0.975	0.975	0.979968	1	1		0.95	0.975	1	0.987468	1	1		0.925	0.975	0.975	0.978718	1	1		0.925	0.97484	1	0.981218	1	1		0.925	0.975	0.975	0.979968	1	1		0.925	0.975	1	0.983718	1	1		0.925	0.97484	1	0.982468	1	1
bglm	0.9	0.968269	0.975	0.968686	0.975	1		0.9	0.968269	0.975	0.968686	0.975	1		0.9	0.968269	0.975	0.968686	0.975	1		0.925	0.974359	0.975	0.974936	1	1		0.9	0.968269	0.975	0.968686	0.975	1		0.925	0.974359	0.975	0.974936	1	1		0.925	0.974359	0.975	0.974936	1	1
BlogReg	0.9	0.94375	0.975	0.963558	1	1		0.925	0.94968	0.975	0.968654	1	1		0.875	0.95	0.962179	0.963654	1	1		0.925	0.95	0.975	0.973654	1	1		0.925	0.94968	0.975	0.971186	1	1		0.925	0.95	0.975	0.971186	1	1		0.925	0.95	0.975	0.971122	1	1
rf	0.925	0.97484	0.975	0.974968	1	1		0.925	0.97484	0.975	0.976218	1	1		0.925	0.97484	0.975	0.973718	1	1		0.925	0.96875	0.975	0.973686	1	1		0.9	0.96875	0.975	0.972436	1	1		0.925	0.968269	0.975	0.973718	1	1		0.925	0.968269	0.975	0.973718	1	1
rpart	0.9	0.95	0.975	0.968686	0.975	1		0.9	0.95	0.975	0.968686	0.975	1		0.9	0.95	0.975	0.968686	0.975	1		0.9	0.95	0.97468	0.964936	0.975	1		0.9	0.95	0.975	0.968686	0.975	1		0.9	0.95	0.97468	0.964936	0.975	1		0.9	0.95	0.97468	0.964936	0.975	1
gbm	0.925	0.97484	0.975	0.977468	1	1		0.925	0.95	0.975	0.974936	1	1		0.925	0.95	0.975	0.972468	1	1		0.925	0.95	0.975	0.974936	1	1		0.925	0.95	0.975	0.974936	1	1		0.9	0.968269	0.975	0.976218	1	1		0.925	0.95	0.975	0.974968	1	1
Specificity
	Min.	1st	Median	Mean	3rd	Max.		Min.	1st	Median	Mean	3rd	Max.		Min.	1st	Median	Mean	3rd	Max.		Min.	1st	Median	Mean	3rd	Max.		Min.	1st	Median	Mean	3rd	Max.		Min.	1st	Median	Mean	3rd	Max.		Min.	1st	Median	Mean	3rd	Max.
glm	0.571429	0.702381	0.857143	0.803571	0.857143	1		0.571429	0.714286	0.857143	0.817857	0.892857	1		0.571429	0.714286	0.857143	0.810714	0.857143	1		0.571429	0.702381	0.857143	0.810714	0.892857	1		0.571429	0.702381	0.857143	0.803571	0.857143	1		0.571429	0.714286	0.857143	0.825	1	1		0.571429	0.702381	0.857143	0.810714	0.892857	1
knn	0.571429	0.714286	0.857143	0.810714	0.857143	1		0.571429	0.803571	0.857143	0.853571	1	1		0.571429	0.714286	0.857143	0.832143	0.892857	1		0.571429	0.702381	0.857143	0.796429	0.857143	1		0.571429	0.714286	0.857143	0.817857	0.892857	1		0.571429	0.714286	0.857143	0.832143	1	1		0.571429	0.642857	0.857143	0.789286	0.857143	1
nnet	0.571429	0.714286	0.845238	0.810714	1	1		0.571429	0.714286	0.857143	0.846429	1	1		0.571429	0.714286	0.857143	0.825	1	1		0.571429	0.714286	0.857143	0.832143	1	1		0.571429	0.714286	0.857143	0.832143	0.892857	1		0.571429	0.714286	0.857143	0.839286	1	1		0.571429	0.714286	0.857143	0.825	1	1
glmnet	0.571429	0.702381	0.857143	0.810714	0.857143	1		0.571429	0.714286	0.857143	0.825	0.892857	1		0.571429	0.702381	0.857143	0.796429	0.857143	1		0.571429	0.702381	0.857143	0.810714	0.892857	1		0.571429	0.702381	0.857143	0.810714	0.857143	1		0.571429	0.714286	0.857143	0.825	1	1		0.571429	0.702381	0.857143	0.810714	0.892857	1
ran	0.428571	0.714286	0.857143	0.832143	1	1		0.571429	0.714286	0.857143	0.853571	1	1		0.571429	0.714286	0.857143	0.853571	1	1		0.571429	0.714286	0.857143	0.846429	1	1		0.571429	0.714286	0.857143	0.846429	1	1		0.571429	0.803571	0.857143	0.867857	1	1		0.571429	0.714286	0.857143	0.846429	1	1
svm	0.571429	0.714286	0.857143	0.803571	0.857143	1		0.571429	0.714286	0.857143	0.810714	0.892857	1		0.571429	0.714286	0.857143	0.817857	0.892857	1		0.571429	0.702381	0.845238	0.796429	0.892857	1		0.571429	0.714286	0.857143	0.810714	0.892857	1		0.571429	0.642857	0.845238	0.789286	0.892857	1		0.571429	0.702381	0.845238	0.796429	0.892857	1
bglm	0.571429	0.702381	0.857143	0.803571	0.892857	1		0.571429	0.714286	0.857143	0.825	1	1		0.571429	0.714286	0.857143	0.810714	0.857143	1		0.571429	0.702381	0.857143	0.810714	0.892857	1		0.571429	0.702381	0.857143	0.810714	0.892857	1		0.571429	0.714286	0.857143	0.825	1	1		0.571429	0.702381	0.857143	0.810714	0.892857	1
BlogReg	0.428571	0.803571	0.857143	0.817857	0.857143	1		0.571429	0.714286	0.857143	0.797619	0.857143	1		0.5	0.714286	0.857143	0.802381	0.857143	1		0.428571	0.642857	0.845238	0.775	0.857143	1		0.5	0.678571	0.857143	0.802381	0.892857	1		0.5	0.714286	0.714286	0.766667	0.857143	1		0.5	0.714286	0.714286	0.77381	0.857143	1
rf	0.571429	0.714286	0.857143	0.839286	1	1		0.571429	0.714286	0.857143	0.832143	0.892857	1		0.571429	0.714286	0.857143	0.825	0.892857	1		0.571429	0.702381	0.857143	0.825	1	1		0.428571	0.702381	0.857143	0.825	1	1		0.571429	0.702381	0.857143	0.825	1	1		0.571429	0.702381	0.857143	0.810714	0.892857	1
rpart	0.428571	0.571429	0.77381	0.717857	0.857143	0.857143		0.428571	0.571429	0.77381	0.717857	0.857143	0.857143		0.428571	0.571429	0.77381	0.717857	0.857143	0.857143		0.428571	0.571429	0.77381	0.717857	0.857143	0.857143		0.428571	0.571429	0.77381	0.717857	0.857143	0.857143		0.428571	0.571429	0.77381	0.717857	0.857143	0.857143		0.428571	0.571429	0.77381	0.717857	0.857143	0.857143
gbm	0.428571	0.642857	0.857143	0.783333	0.857143	1		0.571429	0.702381	0.857143	0.803571	0.857143	1		0.428571	0.702381	0.857143	0.796429	0.857143	1		0.571429	0.702381	0.857143	0.803571	0.857143	1		0.571429	0.714286	0.857143	0.810714	0.857143	1		0.571429	0.571429	0.857143	0.789286	0.892857	1		0.571429	0.642857	0.857143	0.803571	0.892857	1
logLoss
	Min.	1st	Median	Mean	3rd	Max.		Min.	1st	Median	Mean	3rd	Max.		Min.	1st	Median	Mean	3rd	Max.		Min.	1st	Median	Mean	3rd	Max.		Min.	1st	Median	Mean	3rd	Max.		Min.	1st	Median	Mean	3rd	Max.		Min.	1st	Median	Mean	3rd	Max.
glm	0.0429908	0.0853678	0.106565	0.188351	0.172473	0.602204		0.0419502	0.0855052	0.106813	0.155788	0.165198	0.595882		0.0419726	0.0917323	0.114838	0.19393	0.195472	0.63507		0.0339709	0.0843537	0.123781	0.187838	0.171435	0.594604		0.0426383	0.0847309	0.10705	0.185334	0.171929	0.575807		0.0359324	0.0849213	0.128862	0.158164	0.170234	0.610175		0.0367167	0.0850337	0.128879	0.191236	0.172453	0.614849
knn	0.0251118	0.0846944	0.438092	0.589821	0.804904	2.31266		0.0251118	0.0782242	0.438406	0.514733	0.807356	1.56807		0.0142432	0.0760074	0.429597	0.547486	0.794001	2.31266		0.0242433	0.100272	0.448406	0.521002	0.79382	1.58174		0.0298596	0.0859123	0.101573	0.481606	0.791569	1.59195		0.0346073	0.0986235	0.449275	0.487955	0.802853	1.57292		0.0298596	0.100503	0.122669	0.491179	0.797282	1.5968
nnet	0.0344604	0.10163	0.125574	0.139326	0.159995	0.331352		0.0469321	0.0920925	0.109019	0.132086	0.16529	0.310941		0.0254472	0.0963627	0.139417	0.140186	0.166153	0.37087		0.0231497	0.101757	0.148202	0.143429	0.179081	0.301298		0.0234658	0.0911241	0.119275	0.132578	0.163996	0.313995		0.0428852	0.0910138	0.124059	0.135703	0.173097	0.305677		0.0301093	0.105603	0.145775	0.152053	0.190506	0.326918
glmnet	0.0572569	0.082937	0.114163	0.117828	0.147023	0.234867		0.0569457	0.0831204	0.114381	0.117071	0.142666	0.233		0.0539853	0.0860506	0.118983	0.123976	0.156719	0.254555		0.0365416	0.0843906	0.115168	0.12624	0.157123	0.293386		0.0572569	0.082937	0.114163	0.117816	0.147023	0.234622		0.0524278	0.0868732	0.112929	0.11826	0.147884	0.237197		0.0529386	0.0870131	0.112337	0.119065	0.147156	0.238996
ran	0.042263	0.0899705	0.118606	0.11988	0.136989	0.233256		0.040115	0.0896849	0.121584	0.119162	0.141236	0.209498		0.0494069	0.0846845	0.126052	0.124241	0.155661	0.222605		0.034535	0.087618	0.116371	0.121232	0.145047	0.233389		0.0398976	0.10236	0.12511	0.123413	0.148133	0.200992		0.041552	0.0889301	0.119118	0.118636	0.137471	0.223752		0.0435333	0.0900937	0.118724	0.119547	0.138589	0.221465
svm	0.0484045	0.0869258	0.143797	0.139218	0.177112	0.247975		0.0444671	0.0752823	0.138796	0.136588	0.175894	0.262068		0.0431534	0.1006	0.151296	0.14897	0.186003	0.270032		0.0365928	0.0844407	0.141957	0.135343	0.174328	0.24431		0.0508647	0.0848864	0.142691	0.136931	0.174989	0.241614		0.0397403	0.0864476	0.145018	0.14148	0.183412	0.248124		0.0407733	0.0862182	0.144347	0.139587	0.178793	0.251583
bglm	0.0484936	0.082994	0.105136	0.121616	0.156178	0.265102		0.0479006	0.0833786	0.10616	0.119775	0.152634	0.25885		0.0460453	0.0904888	0.106978	0.127031	0.176321	0.291685		0.0411233	0.0834556	0.108771	0.120414	0.153167	0.264694		0.0479305	0.0828122	0.104357	0.119766	0.153935	0.251803		0.0430287	0.0836593	0.10966	0.120685	0.154742	0.269739		0.0437673	0.0836461	0.109118	0.122302	0.154958	0.274471
BlogReg	0.0477276	0.0877056	0.14459	0.14843	0.177599	0.286154		0.0535042	0.0999078	0.173639	0.172269	0.218198	0.342061		0.0275952	0.1075	0.163488	0.163177	0.208925	0.303209		0.0459802	0.115409	0.164826	0.161486	0.210902	0.286248		0.0379409	0.0952659	0.162704	0.163348	0.200934	0.360938		0.0535042	0.12233	0.190392	0.183047	0.231695	0.342061		0.0467476	0.112781	0.168711	0.167156	0.215812	0.303757
rf	0.0412161	0.103175	0.135101	0.12634	0.150676	0.213529		0.042807	0.103478	0.132771	0.125591	0.148818	0.212908		0.0511084	0.0987974	0.133949	0.127683	0.160097	0.214228		0.0416407	0.114599	0.13364	0.128194	0.150596	0.225588		0.0399238	0.105145	0.135503	0.126996	0.148032	0.225336		0.0434276	0.10441	0.133291	0.126896	0.153282	0.210814		0.0438139	0.1059	0.134886	0.127361	0.146678	0.228775
rpart	0.0987321	0.162843	0.248614	0.297046	0.300665	0.896206		0.0987321	0.162843	0.248614	0.297046	0.300665	0.896206		0.0987321	0.162843	0.248614	0.297046	0.300665	0.896206		0.0987321	0.162843	0.262681	0.307359	0.340676	0.896206		0.0987321	0.162843	0.248614	0.297046	0.300665	0.896206		0.0987321	0.162843	0.262681	0.307359	0.340676	0.896206		0.0987321	0.162843	0.262681	0.307359	0.340676	0.896206
gbm	0.0409797	0.107539	0.139424	0.136179	0.155887	0.264618		0.0400972	0.116952	0.138717	0.139886	0.156411	0.233616		0.0366207	0.113871	0.13469	0.152625	0.187921	0.261822		0.0441651	0.104232	0.14862	0.142827	0.168227	0.251942		0.0416681	0.111166	0.140768	0.145492	0.155338	0.275545		0.0412262	0.101729	0.140771	0.137918	0.164536	0.272483		0.0294923	0.113335	0.146339	0.153861	0.188654	0.292087
prAUC
	Min.	1st	Median	Mean	3rd	Max.		Min.	1st	Median	Mean	3rd	Max.		Min.	1st	Median	Mean	3rd	Max.		Min.	1st	Median	Mean	3rd	Max.		Min.	1st	Median	Mean	3rd	Max.		Min.	1st	Median	Mean	3rd	Max.		Min.	1st	Median	Mean	3rd	Max.
glm	0.707062	0.84392	0.86045	0.856923	0.895693	0.916071		0.715392	0.854035	0.864369	0.864628	0.895693	0.916071		0.696571	0.841911	0.855367	0.855143	0.894848	0.916071		0.693524	0.833762	0.857691	0.845361	0.884529	0.916071		0.707062	0.84392	0.865215	0.857614	0.894848	0.916071		0.705333	0.829879	0.863844	0.855395	0.884365	0.916071		0.690437	0.825156	0.860858	0.841623	0.882625	0.916071
knn	0.105863	0.198568	0.283084	0.268293	0.342616	0.431246		0.105863	0.198568	0.294522	0.271099	0.340552	0.431243		0.0954216	0.198838	0.302323	0.273547	0.348214	0.404756		0.162432	0.211078	0.272494	0.274984	0.321686	0.467649		0.157101	0.21103	0.277711	0.279759	0.305022	0.445346		0.139845	0.255817	0.313225	0.295234	0.345593	0.382143		0.156965	0.252692	0.300039	0.289513	0.339182	0.378592
nnet	0.706827	0.841309	0.878056	0.860754	0.893089	0.916071		0.743791	0.850595	0.873304	0.866285	0.900485	0.916071		0.713428	0.838198	0.864636	0.858823	0.893089	0.916071		0.705809	0.815135	0.858871	0.852422	0.897685	0.916071		0.70495	0.844046	0.87388	0.862324	0.906196	0.916071		0.700386	0.847045	0.891041	0.871017	0.905944	0.916071		0.700067	0.812661	0.865718	0.851876	0.893089	0.916071
glmnet	0.78704	0.853712	0.876728	0.872073	0.905944	0.916071		0.783976	0.853712	0.876728	0.871737	0.905944	0.916071		0.774201	0.848731	0.873144	0.869425	0.906196	0.916071		0.75663	0.860638	0.880454	0.871179	0.900401	0.916071		0.78704	0.853712	0.876728	0.872073	0.905944	0.916071		0.762372	0.863583	0.876568	0.873669	0.905944	0.916071		0.780392	0.863341	0.877506	0.873741	0.900401	0.916071
ran	0.562846	0.657974	0.679884	0.680943	0.709321	0.761081		0.595597	0.648412	0.684963	0.682669	0.706117	0.816071		0.506117	0.560913	0.588576	0.595875	0.632353	0.691071		0.587233	0.598235	0.64296	0.649127	0.683183	0.778571		0.541717	0.599587	0.64086	0.645141	0.672015	0.758331		0.564634	0.619104	0.652965	0.657127	0.691579	0.753571		0.575923	0.6258	0.653682	0.661947	0.703571	0.761081
svm	0.770883	0.865698	0.87751	0.872046	0.908665	0.916071		0.770883	0.822471	0.880004	0.866207	0.916071	0.916071		0.75129	0.828333	0.870823	0.859027	0.897685	0.916071		0.77351	0.862141	0.886828	0.87423	0.908665	0.916071		0.766627	0.862136	0.880163	0.874162	0.908665	0.916071		0.740877	0.846063	0.87352	0.867008	0.900485	0.916071		0.764612	0.862141	0.884194	0.873125	0.908665	0.916071
bglm	0.75198	0.851353	0.877588	0.868961	0.905944	0.916071		0.767703	0.851353	0.876728	0.870574	0.905944	0.916071		0.757311	0.843973	0.869858	0.865325	0.895781	0.916071		0.764634	0.862786	0.881314	0.873722	0.900401	0.916071		0.763505	0.854691	0.874586	0.868432	0.905944	0.916071		0.761961	0.861013	0.881314	0.872564	0.900401	0.916071		0.751569	0.862244	0.881314	0.87192	0.900401	0.916071
BlogReg	0.484596	0.668414	0.769193	0.743459	0.813878	0.878571		0.651101	0.723753	0.827339	0.792087	0.845207	0.902475		0.599725	0.727429	0.772528	0.775703	0.846651	0.894345		0.671776	0.716584	0.797242	0.779789	0.831925	0.911455		0.425	0.726498	0.828126	0.779877	0.869721	0.90783		0.682161	0.793918	0.835539	0.822092	0.86058	0.916071		0.671776	0.737232	0.832548	0.805289	0.861241	0.916071
rf	0.522744	0.589478	0.628412	0.623393	0.647234	0.717503		0.56404	0.61691	0.644479	0.649102	0.684855	0.753571		0.541717	0.604049	0.623027	0.634107	0.661169	0.741071		0.496192	0.569677	0.606248	0.610226	0.647015	0.716071		0.53904	0.570589	0.599938	0.607663	0.649574	0.716071		0.546192	0.579377	0.619263	0.623112	0.668286	0.753571		0.494635	0.602385	0.633799	0.627629	0.658665	0.728571
rpart	0.0557013	0.150286	0.207515	0.231321	0.250864	0.588844		0.0557013	0.150286	0.207515	0.231321	0.250864	0.588844		0.0557013	0.150286	0.207515	0.231321	0.250864	0.588844		0.0557013	0.150286	0.205309	0.216472	0.223995	0.588844		0.0557013	0.150286	0.207515	0.231321	0.250864	0.588844		0.0557013	0.150286	0.205309	0.216472	0.223995	0.588844		0.0557013	0.150286	0.205309	0.216472	0.223995	0.588844
gbm	0.744896	0.843728	0.880163	0.865303	0.898581	0.916071		0.760304	0.840623	0.870614	0.859884	0.880922	0.916071		0.77606	0.822028	0.853126	0.855457	0.885319	0.916071		0.755211	0.842707	0.861699	0.855002	0.877856	0.916071		0.731363	0.838743	0.861253	0.853348	0.884001	0.916071		0.788426	0.857137	0.865564	0.867289	0.884001	0.916071		0.771495	0.825961	0.861871	0.854255	0.879871	0.916071
[truncated: 24 more columns]

## Sheet: Supplementary Data 3
AUC	leth_mol_test1							leth_mol_test2							leth_mol_test3							leth_mol_test4							leth_mol_test5
	Min.	1st	Median	Mean	3rd	Max.		Min.	1st	Median	Mean	3rd	Max.		Min.	1st	Median	Mean	3rd	Max.		Min.	1st	Median	Mean	3rd	Max.		Min.	1st	Median	Mean	3rd	Max.
glm	0.676948	0.815423	0.881229	0.871578	0.948297	0.990033		0.827922	0.876557	0.904485	0.901806	0.93314	0.971761		0.436877	0.798588	0.874585	0.818375	0.920266	0.990033		0.69103	0.803573	0.839701	0.832818	0.878737	0.916944		0.186047	0.660507	0.834283	0.751555	0.906259	0.965116
knn	0.679402	0.858804	0.890507	0.889231	0.952242	0.993355		0.831169	0.875831	0.91196	0.910603	0.95598	0.971761		0.740864	0.884344	0.93184	0.916686	0.979236	0.990033		0.69103	0.796932	0.839701	0.831668	0.878737	0.916944		0.699335	0.864826	0.906411	0.897199	0.959718	0.993355
nnet	0.737541	0.862957	0.901993	0.903567	0.963595	0.993355		0.831169	0.876557	0.91196	0.911161	0.95598	0.971761		0.916944	0.962625	0.986711	0.977153	0.994186	1		0.680195	0.799475	0.839701	0.824864	0.873339	0.908638		0.813953	0.870432	0.924419	0.917986	0.9701	1
glmnet	0.826299	0.861494	0.931063	0.911648	0.953488	0.986711		0.821429	0.874688	0.904485	0.899839	0.93314	0.971761		0.943522	0.981728	0.991141	0.986727	0.996678	1		0.69103	0.803573	0.839701	0.832818	0.878737	0.916944		0.770764	0.879861	0.925249	0.915553	0.966777	0.993355
ran	0.740864	0.873339	0.905599	0.911129	0.955149	1		0.823052	0.870942	0.906977	0.903303	0.943937	0.971761		0.891234	0.980066	0.995092	0.983353	1	1		0.69103	0.796932	0.839701	0.831668	0.878737	0.916944		0.782392	0.886213	0.910469	0.913636	0.961794	1
svm	0.774351	0.875746	0.903655	0.900129	0.947259	0.976744		0.42691	0.680305	0.762182	0.764542	0.873339	0.968438		0.923588	0.960812	0.975385	0.97241	0.987541	0.993355		0.27907	0.57916	0.709302	0.681787	0.840947	0.916944		0.790584	0.843523	0.913964	0.901531	0.945598	0.983389
bglm	0.830565	0.868447	0.932205	0.916933	0.960133	0.986711		0.819805	0.864306	0.904485	0.896709	0.93314	0.971761		0.937984	0.964852	0.9869	0.980567	0.997508	1		0.69103	0.803573	0.839701	0.832818	0.878737	0.916944		0.810631	0.88609	0.92865	0.919955	0.966777	0.993355
BlogReg	0.687708	0.853084	0.888132	0.890158	0.930233	0.983389		0.829546	0.866624	0.910299	0.899463	0.929402	0.975083		0.92691	0.96656	0.990033	0.978776	0.994186	1		0.681063	0.803573	0.83887	0.83019	0.878737	0.916944		0.74026	0.86005	0.911589	0.903002	0.956395	0.986711
rf	0.722403	0.86038	0.891611	0.881691	0.905316	1		0.737013	0.837486	0.884552	0.870568	0.906977	0.971761		0.875	0.976744	0.995017	0.981065	1	1		0.465116	0.565954	0.637584	0.644097	0.702724	0.785714		0.805195	0.871399	0.903655	0.897011	0.915698	1
gbm	0.830565	0.869913	0.916091	0.912164	0.951827	0.993355		0.819805	0.873773	0.907807	0.906297	0.946429	0.971761		0.933555	0.976744	0.991342	0.984549	0.997508	1		0.69103	0.794025	0.839701	0.830519	0.878737	0.916944		0.780844	0.894934	0.913621	0.916033	0.957641	0.986711
Accuracy
	Min.	1st	Median	Mean	3rd	Max.		Min.	1st	Median	Mean	3rd	Max.		Min.	1st	Median	Mean	3rd	Max.		Min.	1st	Median	Mean	3rd	Max.		Min.	1st	Median	Mean	3rd	Max.
glm	0.8	0.915	0.94	0.930194	0.96	0.98		0.84	0.862059	0.89	0.89027	0.906471	0.94		0.28	0.885	0.92	0.840272	0.939376	0.98		0.8	0.842353	0.88	0.870328	0.9	0.94		0.32	0.84	0.920784	0.861468	0.945	0.98
knn	0.84	0.889156	0.9	0.906251	0.94	0.96		0.84	0.862059	0.89	0.89027	0.906471	0.94		0.88	0.901471	0.92	0.923232	0.94	0.98		0.8	0.842353	0.88	0.869328	0.9	0.92		0.86	0.89949	0.92	0.916212	0.94	0.96
nnet	0.88	0.921569	0.940588	0.941155	0.96	0.98		0.84	0.862059	0.89	0.89027	0.906471	0.94		0.92	0.941176	0.96	0.958116	0.965588	1		0.803922	0.86	0.878776	0.874309	0.885	0.94		0.88	0.921569	0.96	0.946155	0.96	0.98
glmnet	0.86	0.92	0.94	0.937234	0.96	0.98		0.84	0.862059	0.89	0.89027	0.906471	0.94		0.9	0.954682	0.960784	0.962096	0.98	1		0.8	0.842353	0.88	0.870328	0.9	0.94		0.882353	0.934474	0.96	0.945194	0.96	0.98
ran	0.88	0.921569	0.95	0.941217	0.96	0.98		0.84	0.862059	0.89	0.89027	0.906471	0.94		0.92	0.96	0.979796	0.966753	0.98	1		0.8	0.842353	0.88	0.870328	0.9	0.94		0.88	0.921569	0.940588	0.941155	0.96	0.98
svm	0.84	0.88	0.92	0.908253	0.921569	0.98		0.84	0.862059	0.89	0.89027	0.906471	0.94		0.88	0.934474	0.95	0.947155	0.965588	0.98		0.803922	0.855784	0.86	0.860368	0.878163	0.9		0.86	0.9	0.92	0.915253	0.94	0.98
bglm	0.86	0.91549	0.94	0.935214	0.96	0.98		0.84	0.862059	0.89	0.89027	0.906471	0.94		0.92	0.94	0.96	0.956136	0.98	0.98		0.8	0.842353	0.878776	0.866328	0.885	0.92		0.88	0.92	0.940588	0.938234	0.96	0.98
BlogReg	0.84	0.9	0.92	0.910311	0.92587	0.98		0.84	0.862059	0.89	0.89027	0.906471	0.94		0.9	0.921569	0.96	0.954215	0.98	1		0.8	0.842353	0.88	0.870328	0.9	0.94		0.862745	0.9	0.939388	0.925253	0.94	0.98
rf	0.88	0.939694	0.941176	0.942135	0.96	0.96		0.84	0.862059	0.89	0.89027	0.906471	0.94		0.9	0.935392	0.96	0.953156	0.98	1		0.8	0.842353	0.88	0.870328	0.9	0.94		0.88	0.921176	0.94	0.938135	0.96	0.96
gbm	0.88	0.91549	0.940588	0.935234	0.96	0.98		0.84	0.862059	0.89	0.89027	0.906471	0.94		0.92	0.94	0.96	0.958077	0.98	0.980392		0.8	0.842353	0.88	0.870328	0.9	0.94		0.88	0.91549	0.940588	0.936234	0.96	0.98
Balanced_Accuracy
	Min.	1st	Median	Mean	3rd	Max.		Min.	1st	Median	Mean	3rd	Max.		Min.	1st	Median	Mean	3rd	Max.		Min.	1st	Median	Mean	3rd	Max.		Min.	1st	Median	Mean	3rd	Max.
glm	0.750831	0.809867	0.857143	0.855935	0.916944	0.953488		0.488372	0.568795	0.64908	0.655672	0.705763	0.785714		0.436877	0.774086	0.839833	0.804284	0.89701	0.988372		0.465116	0.565954	0.637584	0.644097	0.702724	0.785714		0.186047	0.74294	0.834283	0.759854	0.906259	0.965116
knn	0.667774	0.762459	0.828337	0.828963	0.896595	0.965116		0.488372	0.568795	0.64908	0.655672	0.705763	0.785714		0.750831	0.823052	0.876498	0.861523	0.905316	0.965116		0.465116	0.565954	0.637584	0.640526	0.702724	0.774086		0.679402	0.771179	0.839965	0.834737	0.896595	0.965116
nnet	0.631229	0.782873	0.851461	0.844377	0.916944	0.976744		0.488372	0.568795	0.64908	0.655672	0.705763	0.785714		0.774086	0.854302	0.911394	0.899706	0.928571	1		0.5	0.519481	0.625415	0.621259	0.693937	0.785714		0.631229	0.809867	0.857143	0.850247	0.916944	0.988372
glmnet	0.631494	0.825226	0.851461	0.845068	0.908223	0.928571		0.488372	0.568795	0.64908	0.655672	0.705763	0.785714		0.762459	0.857143	0.917076	0.908594	0.928571	1		0.465116	0.565954	0.637584	0.644097	0.702724	0.785714		0.631494	0.809867	0.857143	0.846676	0.916944	0.976744
ran	0.631229	0.777192	0.857143	0.847558	0.916944	0.976744		0.488372	0.568795	0.64908	0.655672	0.705763	0.785714		0.833887	0.90855	0.92289	0.920217	0.928571	1		0.465116	0.565954	0.637584	0.644097	0.702724	0.785714		0.631229	0.782873	0.851461	0.844377	0.916944	0.976744
svm	0.559801	0.632239	0.744186	0.731322	0.785714	0.928571		0.488372	0.568795	0.64908	0.655672	0.705763	0.785714		0.750831	0.845515	0.875277	0.875371	0.919851	0.988372		0.5	0.5	0.548437	0.58146	0.634407	0.762459		0.560065	0.702658	0.774086	0.765306	0.836794	0.928571
bglm	0.619601	0.792953	0.857143	0.837912	0.908223	0.928571		0.488372	0.568795	0.64908	0.655672	0.705763	0.785714		0.774086	0.84274	0.911394	0.886596	0.928571	0.988372		0.465116	0.548569	0.631229	0.629812	0.693937	0.774086		0.631494	0.792953	0.851461	0.845649	0.916944	0.976744
BlogReg	0.488372	0.762459	0.828073	0.798358	0.893688	0.976744		0.488372	0.568795	0.64908	0.655672	0.705763	0.785714		0.762459	0.834283	0.899898	0.898598	0.988372	1		0.465116	0.565954	0.637584	0.644097	0.702724	0.785714		0.702658	0.768471	0.834283	0.833963	0.905316	0.976744
rf	0.631229	0.812708	0.857143	0.850925	0.916944	0.976744		0.488372	0.568795	0.64908	0.655672	0.705763	0.785714		0.762459	0.84274	0.905316	0.89201	0.928571	1		0.465116	0.565954	0.637584	0.644097	0.702724	0.785714		0.631229	0.782873	0.851461	0.842619	0.905316	0.976744
gbm	0.631494	0.774086	0.851461	0.840915	0.916944	0.976744		0.488372	0.568795	0.64908	0.655672	0.705763	0.785714		0.833887	0.845713	0.91113	0.903265	0.928571	0.988636		0.465116	0.565954	0.637584	0.644097	0.702724	0.785714		0.631494	0.792953	0.851461	0.85048	0.916944	0.976744
Detection_Rate
	Min.	1st	Median	Mean	3rd	Max.		Min.	1st	Median	Mean	3rd	Max.		Min.	1st	Median	Mean	3rd	Max.		Min.	1st	Median	Mean	3rd	Max.		Min.	1st	Median	Mean	3rd	Max.
glm	0.7	0.802941	0.84	0.826367	0.86	0.86		0.82	0.84	0.841569	0.844347	0.86	0.86		0.16	0.783235	0.811961	0.736426	0.840784	0.86		0.784314	0.815	0.82	0.824406	0.84	0.86		0.32	0.78	0.83	0.776602	0.844286	0.86
knn	0.74	0.796078	0.81	0.806464	0.820882	0.84		0.82	0.84	0.841569	0.844347	0.86	0.86		0.8	0.8	0.810124	0.816405	0.825	0.86		0.784314	0.815	0.82	0.824406	0.84	0.86		0.78	0.8	0.82	0.816425	0.837551	0.86
nnet	0.82	0.84	0.84	0.843328	0.857857	0.86		0.82	0.84	0.841569	0.844347	0.86	0.86		0.82	0.84	0.84	0.845348	0.86	0.877551		0.784314	0.82	0.84	0.836367	0.86	0.88		0.82	0.84	0.841569	0.847328	0.86	0.88
glmnet	0.8	0.822647	0.84	0.838347	0.846639	0.86		0.82	0.84	0.841569	0.844347	0.86	0.86		0.82	0.84	0.85014	0.847328	0.86	0.862745		0.784314	0.815	0.82	0.824406	0.84	0.86		0.82	0.84	0.841569	0.847328	0.86	0.88
ran	0.82	0.84	0.84	0.842412	0.853642	0.86		0.82	0.84	0.841569	0.844347	0.86	0.86		0.82	0.84	0.851569	0.849123	0.86	0.877551		0.784314	0.815	0.82	0.824406	0.84	0.86		0.82	0.84	0.84	0.843328	0.857857	0.86
svm	0.8	0.84	0.84	0.841328	0.857857	0.862745		0.82	0.84	0.841569	0.844347	0.86	0.86		0.8	0.839184	0.84	0.840327	0.86	0.862745		0.784314	0.82	0.831765	0.833387	0.86	0.862745		0.8	0.84	0.84	0.838347	0.840784	0.862745
bglm	0.8	0.822647	0.84	0.838328	0.857857	0.862745		0.82	0.84	0.841569	0.844347	0.86	0.86		0.82	0.84	0.84	0.847368	0.86	0.877551		0.784314	0.815	0.82	0.824406	0.84	0.86		0.82	0.822647	0.84	0.839347	0.846639	0.86
BlogReg	0.764706	0.802941	0.82	0.821445	0.84	0.86		0.82	0.84	0.841569	0.844347	0.86	0.86		0.803922	0.822647	0.84	0.841387	0.86	0.86		0.784314	0.815	0.82	0.824406	0.84	0.86		0.78	0.81598	0.82	0.827446	0.840784	0.877551
rf	0.82	0.84	0.84	0.842308	0.857857	0.862745		0.82	0.84	0.841569	0.844347	0.86	0.86		0.82	0.822647	0.84	0.842347	0.86	0.862745		0.784314	0.815	0.82	0.824406	0.84	0.86		0.82	0.835	0.84	0.840308	0.846639	0.862745
gbm	0.8	0.822647	0.84	0.837347	0.843137	0.86		0.82	0.84	0.841569	0.844347	0.86	0.86		0.82	0.84	0.84	0.844308	0.86	0.862745		0.784314	0.815	0.82	0.824406	0.84	0.86		0.8	0.82	0.84	0.835367	0.843137	0.86
F1
	Min.	1st	Median	Mean	3rd	Max.		Min.	1st	Median	Mean	3rd	Max.		Min.	1st	Median	Mean	3rd	Max.		Min.	1st	Median	Mean	3rd	Max.		Min.	1st	Median	Mean	3rd	Max.
glm	0.875	0.948709	0.965112	0.959038	0.977273	0.988506		0.913044	0.924318	0.938577	0.939082	0.947428	0.966292		0.307692	0.929538	0.952935	0.879495	0.965711	0.988506		0.888889	0.91256	0.932576	0.927126	0.942529	0.966292		0.484849	0.909783	0.954017	0.911812	0.968324	0.988506
knn	0.906977	0.935767	0.942529	0.944972	0.964068	0.976744		0.913044	0.924318	0.938577	0.939082	0.947428	0.966292		0.930233	0.942529	0.952381	0.955065	0.964909	0.988506		0.888889	0.91256	0.932576	0.92659	0.942529	0.955556		0.91954	0.940822	0.952381	0.951187	0.964706	0.977273
nnet	0.933333	0.955556	0.966292	0.966382	0.976744	0.988506		0.913044	0.924318	0.938577	0.939082	0.947428	0.966292		0.953488	0.966098	0.976744	0.975843	0.980392	1		0.888889	0.923886	0.931818	0.930127	0.93776	0.966292		0.933333	0.955556	0.976744	0.969296	0.977273	0.988764
glmnet	0.91954	0.954281	0.965517	0.963975	0.976744	0.988506		0.913044	0.924318	0.938577	0.939082	0.947428	0.966292		0.942529	0.973937	0.977525	0.978132	0.988506	1		0.888889	0.91256	0.932576	0.927126	0.942529	0.966292		0.934783	0.963027	0.976467	0.968781	0.977273	0.988764
ran	0.933333	0.955556	0.971241	0.966405	0.976744	0.988506		0.913044	0.924318	0.938577	0.939082	0.947428	0.966292		0.953488	0.976744	0.988235	0.980783	0.988506	1		0.888889	0.91256	0.932576	0.927126	0.942529	0.966292		0.933333	0.955556	0.966292	0.966382	0.976744	0.988506
svm	0.909091	0.933333	0.954546	0.948434	0.955797	0.988506		0.913044	0.924318	0.938577	0.939082	0.947428	0.966292		0.930233	0.962418	0.971131	0.969452	0.980392	0.988506		0.888889	0.917916	0.924731	0.922674	0.932197	0.942529		0.91954	0.943497	0.954546	0.951987	0.965517	0.988506
bglm	0.921348	0.950241	0.965517	0.962859	0.976876	0.988506		0.913044	0.924318	0.938577	0.939082	0.947428	0.966292		0.953488	0.965517	0.976744	0.974774	0.988303	0.988506		0.888889	0.91256	0.931818	0.925048	0.935632	0.954546		0.931818	0.954281	0.965905	0.964614	0.976744	0.988506
BlogReg	0.911111	0.942191	0.952381	0.948417	0.957086	0.988506		0.913044	0.924318	0.938577	0.939082	0.947428	0.966292		0.942529	0.954546	0.977273	0.973543	0.988303	1		0.888889	0.91256	0.932576	0.927126	0.942529	0.966292		0.91954	0.943497	0.964706	0.956731	0.966292	0.988506
rf	0.933333	0.965314	0.966663	0.966875	0.976744	0.977273		0.913044	0.924318	0.938577	0.939082	0.947428	0.966292		0.942529	0.962166	0.977008	0.97293	0.988303	1		0.888889	0.91256	0.932576	0.927126	0.942529	0.966292		0.933333	0.955303	0.965517	0.964576	0.976744	0.977273
gbm	0.931818	0.951864	0.965905	0.962886	0.976744	0.988506		0.913044	0.924318	0.938577	0.939082	0.947428	0.966292		0.953488	0.965517	0.976744	0.975778	0.988303	0.988506		0.888889	0.91256	0.932576	0.927126	0.942529	0.966292		0.930233	0.951541	0.965905	0.96328	0.976744	0.988506
Kappa
	Min.	1st	Median	Mean	3rd	Max.		Min.	1st	Median	Mean	3rd	Max.		Min.	1st	Median	Mean	3rd	Max.		Min.	1st	Median	Mean	3rd	Max.		Min.	1st	Median	Mean	3rd	Max.
glm	0.388753	0.61975	0.750321	0.716071	0.816962	0.911661		-0.0362694	0.193739	0.407583	0.389283	0.512117	0.696356		-0.0482846	0.594761	0.667774	0.586953	0.71335	0.92163		-0.0917031	0.182866	0.344978	0.337474	0.494208	0.696356		-0.28593	0.373393	0.657876	0.511741	0.79438	0.911661
knn	0.335548	0.541558	0.608151	0.62407	0.742459	0.833887		-0.0362694	0.193739	0.407583	0.389283	0.512117	0.696356		0.501661	0.609495	0.703264	0.690711	0.76489	0.911661		-0.0917031	0.182866	0.344978	0.330823	0.494208	0.622641		0.381625	0.557858	0.658359	0.651823	0.76489	0.833887
nnet	0.344978	0.656735	0.735367	0.728446	0.833887	0.911661		-0.0362694	0.193739	0.407583	0.389283	0.512117	0.696356		0.622642	0.765495	0.822848	0.817052	0.853743	1		0	0.0442804	0.318238	0.286467	0.448954	0.696356		0.344978	0.656735	0.811321	0.74906	0.833887	0.92163
glmnet	0.346154	0.656491	0.750321	0.718213	0.816962	0.911661		-0.0362694	0.193739	0.407583	0.389283	0.512117	0.696356		0.558304	0.798982	0.834151	0.835518	0.911661	1		-0.0917031	0.182866	0.344978	0.337474	0.494208	0.696356		0.346154	0.675737	0.811321	0.742494	0.833887	0.911661
ran	0.344978	0.634656	0.773151	0.728931	0.833887	0.911661		-0.0362694	0.193739	0.407583	0.389283	0.512117	0.696356		0.667774	0.816962	0.904682	0.857104	0.911661	1		-0.0917031	0.182866	0.344978	0.337474	0.494208	0.696356		0.344978	0.656735	0.735367	0.728446	0.833887	0.911661
svm	0.170616	0.344978	0.593372	0.531008	0.668038	0.911661		-0.0362694	0.193739	0.407583	0.389283	0.512117	0.696356		0.501661	0.726449	0.772794	0.772485	0.85333	0.92163		0	0	0.127421	0.187714	0.338457	0.558304		0.171694	0.493927	0.622641	0.587685	0.706518	0.911661
bglm	0.291498	0.619019	0.749936	0.70583	0.817328	0.911661		-0.0362694	0.193739	0.407583	0.389283	0.512117	0.696356		0.622642	0.734982	0.822848	0.805435	0.911661	0.92163		-0.0917031	0.127813	0.340631	0.302657	0.448954	0.622641		0.346154	0.622641	0.750321	0.71955	0.833887	0.911661
BlogReg	-0.0362694	0.545963	0.645208	0.591349	0.710992	0.911661		-0.0362694	0.193739	0.407583	0.389283	0.512117	0.696356		0.558304	0.668567	0.811321	0.802353	0.914153	1		-0.0917031	0.182866	0.344978	0.337474	0.494208	0.696356		0.453292	0.557452	0.69981	0.676441	0.76489	0.911661
rf	0.344978	0.695545	0.750321	0.73534	0.833887	0.851632		-0.0362694	0.193739	0.407583	0.389283	0.512117	0.696356		0.558304	0.718445	0.811321	0.798189	0.911661	1		-0.0917031	0.182866	0.344978	0.337474	0.494208	0.696356		0.344978	0.656735	0.735367	0.717642	0.811321	0.851632
gbm	0.346154	0.596943	0.750321	0.705225	0.833887	0.911661		-0.0362694	0.193739	0.407583	0.389283	0.512117	0.696356		0.667774	0.735559	0.822848	0.81939	0.911661	0.921899		-0.0917031	0.182866	0.344978	0.337474	0.494208	0.696356		0.346154	0.619355	0.750321	0.717961	0.833887	0.911661
Neg_Pred_Value
	Min.	1st	Median	Mean	3rd	Max.		Min.	1st	Median	Mean	3rd	Max.		Min.	1st	Median	Mean	3rd	Max.		Min.	1st	Median	Mean	3rd	Max.		Min.	1st	Median	Mean	3rd	Max.
glm	0.384615	0.633523	0.8	0.777775	0.892857	1		0	0.5	0.666667	0.683333	1	1		0.117647	0.566667	0.690476	0.64689	0.808333	1		0	0.383333	0.55	0.534167	0.666667	1		0	0.406593	0.7	0.607148	0.845238	1
knn	0.428571	0.575	0.666667	0.650913	0.723214	0.857143		0	0.5	0.666667	0.683333	1	1		0.555556	0.625	0.666667	0.708016	0.770833	1		0	0.383333	0.55	0.534167	0.666667	1		0.5	0.6	0.666667	0.694028	0.7625	1
nnet	0.666667	0.794444	0.833333	0.841746	0.892857	1		0	0.5	0.666667	0.683333	1	1		0.714286	0.825	0.857143	0.880476	1	1		0.2	0.5	0.6	0.595556	0.708333	1		0.666667	0.8	0.857143	0.86756	1	1
glmnet	0.5	0.741071	0.833333	0.807857	0.857143	1		0	0.5	0.666667	0.683333	1	1		0.666667	0.833333	0.866071	0.890476	1	1		0	0.383333	0.55	0.534167	0.666667	1		0.666667	0.8	0.845238	0.866151	1	1
ran	0.666667	0.783333	0.828571	0.834744	0.857143	1		0	0.5	0.666667	0.683333	1	1		0.714286	0.857143	0.875	0.906085	1	1		0	0.383333	0.55	0.534167	0.666667	1		0.666667	0.794444	0.833333	0.841746	0.892857	1
svm	0.4	0.666667	0.775	0.754762	0.875	1		0	0.5	0.666667	0.683333	1	1		0.571429	0.778571	0.833333	0.842381	1	1		0.2	0.333333	0.5	0.470513	0.6	0.666667		0.4	0.702381	0.8	0.759464	0.833333	1
bglm	0.5	0.666667	0.833333	0.805893	0.892857	1		0	0.5	0.666667	0.683333	1	1		0.714286	0.825	0.866071	0.892083	1	1		0	0.366667	0.5	0.509649	0.666667	0.8		0.571429	0.741071	0.833333	0.812579	0.857143	1
BlogReg	0	0.65625	0.690476	0.668115	0.783333	1		0	0.5	0.666667	0.683333	1	1		0.666667	0.741071	0.857143	0.84994	1	1		0	0.383333	0.55	0.534167	0.666667	1		0.5	0.65625	0.75	0.762917	0.839286	1
rf	0.666667	0.770833	0.845238	0.842103	0.892857	1		0	0.5	0.666667	0.683333	1	1		0.666667	0.75	0.857143	0.856964	1	1		0	0.383333	0.55	0.534167	0.666667	1		0.666667	0.75	0.8	0.823889	0.857143	1
gbm	0.571429	0.729167	0.833333	0.802163	0.857143	1		0	0.5	0.666667	0.683333	1	1		0.714286	0.833333	0.857143	0.869941	0.90625	1		0	0.383333	0.55	0.534167	0.666667	1		0.571429	0.729167	0.816667	0.795794	0.857143	1
Pos_Pred_Value
	Min.	1st	Median	Mean	3rd	Max.		Min.	1st	Median	Mean	3rd	Max.		Min.	1st	Median	Mean	3rd	Max.		Min.	1st	Median	Mean	3rd	Max.		Min.	1st	Median	Mean	3rd	Max.
glm	0.930233	0.950772	0.955556	0.960753	0.976876	1		0.857143	0.887866	0.903472	0.902376	0.914894	0.934783		0.8125	0.933333	0.955051	0.948646	0.976025	1		0.851064	0.885417	0.901354	0.900131	0.913506	0.934783		0.695652	0.927273	0.955051	0.932587	0.976329	1
knn	0.906977	0.931818	0.953463	0.955577	0.975755	1		0.857143	0.887866	0.903472	0.902376	0.914894	0.934783		0.930233	0.953488	0.97561	0.96385	0.97619	1		0.851064	0.885417	0.901354	0.899137	0.913506	0.933333		0.909091	0.932955	0.954546	0.956179	0.975755	1
nnet	0.893617	0.934783	0.955556	0.955446	0.976744	1		0.857143	0.887866	0.903472	0.902376	0.914894	0.934783		0.933333	0.955556	0.976744	0.971728	0.977273	1		0.86	0.871647	0.893617	0.894244	0.911594	0.934783		0.893617	0.948812	0.955556	0.956612	0.976744	1
glmnet	0.895833	0.953488	0.955556	0.956139	0.976744	0.977273		0.857143	0.887866	0.903472	0.902376	0.914894	0.934783		0.931818	0.95628	0.977008	0.973854	0.977273	1		0.851064	0.885417	0.901354	0.900131	0.913506	0.934783		0.895833	0.949605	0.955556	0.955688	0.976744	1
ran	0.893617	0.934783	0.955556	0.956667	0.976744	1		0.857143	0.887866	0.903472	0.902376	0.914894	0.934783		0.953488	0.976744	0.977273	0.977182	0.977273	1		0.851064	0.885417	0.901354	0.900131	0.913506	0.934783		0.893617	0.934783	0.955556	0.955446	0.976744	1
svm	0.875	0.906738	0.925	0.923119	0.934783	0.977273		0.857143	0.887866	0.903472	0.902376	0.914894	0.934783		0.930233	0.954546	0.966066	0.964695	0.977273	1		0.86	0.86	0.87367	0.883676	0.897486	0.931818		0.877551	0.913044	0.933333	0.932971	0.953753	0.977273
bglm	0.891304	0.947619	0.955556	0.954153	0.976744	0.977273		0.857143	0.887866	0.903472	0.902376	0.914894	0.934783		0.933333	0.954546	0.976744	0.967311	0.977273	1		0.851064	0.874335	0.893617	0.896392	0.913044	0.933333		0.895833	0.94845	0.955556	0.95637	0.976744	1
BlogReg	0.857143	0.931818	0.952935	0.945418	0.97561	1		0.857143	0.887866	0.903472	0.902376	0.914894	0.934783		0.931818	0.954281	0.97619	0.971702	1	1		0.851064	0.885417	0.901354	0.900131	0.913506	0.934783		0.913044	0.934783	0.954017	0.954679	0.97619	1
rf	0.893617	0.949159	0.955556	0.957631	0.976744	1		0.857143	0.887866	0.903472	0.902376	0.914894	0.934783		0.931818	0.954546	0.97619	0.969327	0.977273	1		0.851064	0.885417	0.901354	0.900131	0.913506	0.934783		0.893617	0.935823	0.955556	0.955361	0.976329	1
gbm	0.895833	0.933333	0.955556	0.955365	0.976744	1		0.857143	0.887866	0.903472	0.902376	0.914894	0.934783		0.953488	0.955303	0.976744	0.972662	0.977273	1		0.851064	0.885417	0.901354	0.900131	0.913506	0.934783		0.895833	0.947619	0.955556	0.958277	0.976744	1
Precision
	Min.	1st	Median	Mean	3rd	Max.		Min.	1st	Median	Mean	3rd	Max.		Min.	1st	Median	Mean	3rd	Max.		Min.	1st	Median	Mean	3rd	Max.		Min.	1st	Median	Mean	3rd	Max.
glm	0.930233	0.950772	0.955556	0.960753	0.976876	1		0.857143	0.887866	0.903472	0.902376	0.914894	0.934783		0.8125	0.933333	0.955051	0.948646	0.976025	1		0.851064	0.885417	0.901354	0.900131	0.913506	0.934783		0.695652	0.927273	0.955051	0.932587	0.976329	1
knn	0.906977	0.931818	0.953463	0.955577	0.975755	1		0.857143	0.887866	0.903472	0.902376	0.914894	0.934783		0.930233	0.953488	0.97561	0.96385	0.97619	1		0.851064	0.885417	0.901354	0.899137	0.913506	0.933333		0.909091	0.932955	0.954546	0.956179	0.975755	1
nnet	0.893617	0.934783	0.955556	0.955446	0.976744	1		0.857143	0.887866	0.903472	0.902376	0.914894	0.934783		0.933333	0.955556	0.976744	0.971728	0.977273	1		0.86	0.871647	0.893617	0.894244	0.911594	0.934783		0.893617	0.948812	0.955556	0.956612	0.976744	1
glmnet	0.895833	0.953488	0.955556	0.956139	0.976744	0.977273		0.857143	0.887866	0.903472	0.902376	0.914894	0.934783		0.931818	0.95628	0.977008	0.973854	0.977273	1		0.851064	0.885417	0.901354	0.900131	0.913506	0.934783		0.895833	0.949605	0.955556	0.955688	0.976744	1
ran	0.893617	0.934783	0.955556	0.956667	0.976744	1		0.857143	0.887866	0.903472	0.902376	0.914894	0.934783		0.953488	0.976744	0.977273	0.977182	0.977273	1		0.851064	0.885417	0.901354	0.900131	0.913506	0.934783		0.893617	0.934783	0.955556	0.955446	0.976744	1
svm	0.875	0.906738	0.925	0.923119	0.934783	0.977273		0.857143	0.887866	0.903472	0.902376	0.914894	0.934783		0.930233	0.954546	0.966066	0.964695	0.977273	1		0.86	0.86	0.87367	0.883676	0.897486	0.931818		0.877551	0.913044	0.933333	0.932971	0.953753	0.977273
bglm	0.891304	0.947619	0.955556	0.954153	0.976744	0.977273		0.857143	0.887866	0.903472	0.902376	0.914894	0.934783		0.933333	0.954546	0.976744	0.967311	0.977273	1		0.851064	0.874335	0.893617	0.896392	0.913044	0.933333		0.895833	0.94845	0.955556	0.95637	0.976744	1
BlogReg	0.857143	0.931818	0.952935	0.945418	0.97561	1		0.857143	0.887866	0.903472	0.902376	0.914894	0.934783		0.931818	0.954281	0.97619	0.971702	1	1		0.851064	0.885417	0.901354	0.900131	0.913506	0.934783		0.913044	0.934783	0.954017	0.954679	0.97619	1
rf	0.893617	0.949159	0.955556	0.957631	0.976744	1		0.857143	0.887866	0.903472	0.902376	0.914894	0.934783		0.931818	0.954546	0.97619	0.969327	0.977273	1		0.851064	0.885417	0.901354	0.900131	0.913506	0.934783		0.893617	0.935823	0.955556	0.955361	0.976329	1
gbm	0.895833	0.933333	0.955556	0.955365	0.976744	1		0.857143	0.887866	0.903472	0.902376	0.914894	0.934783		0.953488	0.955303	0.976744	0.972662	0.977273	1		0.851064	0.885417	0.901354	0.900131	0.913506	0.934783		0.895833	0.947619	0.955556	0.958277	0.976744	1
Recall
	Min.	1st	Median	Mean	3rd	Max.		Min.	1st	Median	Mean	3rd	Max.		Min.	1st	Median	Mean	3rd	Max.		Min.	1st	Median	Mean	3rd	Max.		Min.	1st	Median	Mean	3rd	Max.
glm	0.813953	0.931422	0.976744	0.958298	0.982954	1		0.953488	0.976744	0.976744	0.979202	1	1		0.186047	0.908562	0.942653	0.853805	0.976744	1		0.909091	0.947674	0.953488	0.956052	0.976744	1		0.372093	0.90222	0.965116	0.900661	0.976744	1
knn	0.860465	0.924947	0.94186	0.935307	0.953488	0.976744		0.953488	0.976744	0.976744	0.979202	1	1		0.909091	0.930233	0.931818	0.946855	0.959302	1		0.909091	0.947674	0.953488	0.956052	0.976744	1		0.906977	0.930233	0.953488	0.946855	0.960095	1
nnet	0.953488	0.976744	0.976744	0.978039	0.982954	1		0.953488	0.976744	0.976744	0.979202	1	1		0.953488	0.976744	0.976744	0.980365	1	1		0.909091	0.953488	0.976744	0.9699	1	1		0.953488	0.976744	0.976744	0.982637	1	1
glmnet	0.930233	0.954281	0.976744	0.972278	0.977273	1		0.953488	0.976744	0.976744	0.979202	1	1		0.953488	0.976744	0.977008	0.982664	1	1		0.909091	0.947674	0.953488	0.956052	0.976744	1		0.953488	0.976744	0.976744	0.982637	1	1
ran	0.953488	0.976744	0.976744	0.976862	0.977273	1		0.953488	0.976744	0.976744	0.979202	1	1		0.953488	0.976744	0.977273	0.984614	1	1		0.909091	0.947674	0.953488	0.956052	0.976744	1		0.953488	0.976744	0.976744	0.978039	0.982954	1
svm	0.930233	0.976744	0.976744	0.97574	0.982954	1		0.953488	0.976744	0.976744	0.979202	1	1		0.930233	0.97093	0.976744	0.974551	1	1		0.909091	0.953488	0.954546	0.966491	1	1		0.930233	0.976744	0.976744	0.972278	0.976744	1
bglm	0.930233	0.954281	0.976744	0.972252	0.982954	1		0.953488	0.976744	0.976744	0.979202	1	1		0.953488	0.976744	0.976744	0.982717	1	1		0.909091	0.947674	0.953488	0.956052	0.976744	1		0.931818	0.954281	0.976744	0.973441	0.977273	1
BlogReg	0.886364	0.931422	0.953488	0.952669	0.976744	1		0.953488	0.976744	0.976744	0.979202	1	1		0.931818	0.954281	0.976744	0.975766	1	1		0.909091	0.947674	0.953488	0.956052	0.976744	1		0.906977	0.931818	0.953488	0.959593	0.976876	1
rf	0.953488	0.971194	0.976744	0.97685	0.982954	1		0.953488	0.976744	0.976744	0.979202	1	1		0.953488	0.954281	0.976744	0.976876	1	1		0.909091	0.947674	0.953488	0.956052	0.976744	1		0.953488	0.954281	0.976744	0.974524	0.977273	1
gbm	0.930233	0.954281	0.976744	0.971115	0.976876	1		0.953488	0.976744	0.976744	0.979202	1	1		0.953488	0.976744	0.976744	0.979149	0.982954	1		0.909091	0.947674	0.953488	0.956052	0.976744	1		0.930233	0.953488	0.976744	0.968816	0.976876	1
Sensitivity
	Min.	1st	Median	Mean	3rd	Max.		Min.	1st	Median	Mean	3rd	Max.		Min.	1st	Median	Mean	3rd	Max.		Min.	1st	Median	Mean	3rd	Max.		Min.	1st	Median	Mean	3rd	Max.
glm	0.813953	0.931422	0.976744	0.958298	0.982954	1		0.953488	0.976744	0.976744	0.979202	1	1		0.186047	0.908562	0.942653	0.853805	0.976744	1		0.909091	0.947674	0.953488	0.956052	0.976744	1		0.372093	0.90222	0.965116	0.900661	0.976744	1
knn	0.860465	0.924947	0.94186	0.935307	0.953488	0.976744		0.953488	0.976744	0.976744	0.979202	1	1		0.909091	0.930233	0.931818	0.946855	0.959302	1		0.909091	0.947674	0.953488	0.956052	0.976744	1		0.906977	0.930233	0.953488	0.946855	0.960095	1
nnet	0.953488	0.976744	0.976744	0.978039	0.982954	1		0.953488	0.976744	0.976744	0.979202	1	1		0.953488	0.976744	0.976744	0.980365	1	1		0.909091	0.953488	0.976744	0.9699	1	1		0.953488	0.976744	0.976744	0.982637	1	1
glmnet	0.930233	0.954281	0.976744	0.972278	0.977273	1		0.953488	0.976744	0.976744	0.979202	1	1		0.953488	0.976744	0.977008	0.982664	1	1		0.909091	0.947674	0.953488	0.956052	0.976744	1		0.953488	0.976744	0.976744	0.982637	1	1
ran	0.953488	0.976744	0.976744	0.976862	0.977273	1		0.953488	0.976744	0.976744	0.979202	1	1		0.953488	0.976744	0.977273	0.984614	1	1		0.909091	0.947674	0.953488	0.956052	0.976744	1		0.953488	0.976744	0.976744	0.978039	0.982954	1
svm	0.930233	0.976744	0.976744	0.97574	0.982954	1		0.953488	0.976744	0.976744	0.979202	1	1		0.930233	0.97093	0.976744	0.974551	1	1		0.909091	0.953488	0.954546	0.966491	1	1		0.930233	0.976744	0.976744	0.972278	0.976744	1
bglm	0.930233	0.954281	0.976744	0.972252	0.982954	1		0.953488	0.976744	0.976744	0.979202	1	1		0.953488	0.976744	0.976744	0.982717	1	1		0.909091	0.947674	0.953488	0.956052	0.976744	1		0.931818	0.954281	0.976744	0.973441	0.977273	1
BlogReg	0.886364	0.931422	0.953488	0.952669	0.976744	1		0.953488	0.976744	0.976744	0.979202	1	1		0.931818	0.954281	0.976744	0.975766	1	1		0.909091	0.947674	0.953488	0.956052	0.976744	1		0.906977	0.931818	0.953488	0.959593	0.976876	1
rf	0.953488	0.971194	0.976744	0.97685	0.982954	1		0.953488	0.976744	0.976744	0.979202	1	1		0.953488	0.954281	0.976744	0.976876	1	1		0.909091	0.947674	0.953488	0.956052	0.976744	1		0.953488	0.954281	0.976744	0.974524	0.977273	1
gbm	0.930233	0.954281	0.976744	0.971115	0.976876	1		0.953488	0.976744	0.976744	0.979202	1	1		0.953488	0.976744	0.976744	0.979149	0.982954	1		0.909091	0.947674	0.953488	0.956052	0.976744	1		0.930233	0.953488	0.976744	0.968816	0.976876	1
Specificity
	Min.	1st	Median	Mean	3rd	Max.		Min.	1st	Median	Mean	3rd	Max.		Min.	1st	Median	Mean	3rd	Max.		Min.	1st	Median	Mean	3rd	Max.		Min.	1st	Median	Mean	3rd	Max.
glm	0.571429	0.702381	0.714286	0.753571	0.857143	1		0	0.160714	0.309524	0.332143	0.428571	0.571429		0.285714	0.702381	0.714286	0.754762	0.857143	1		0	0.160714	0.309524	0.332143	0.428571	0.571429		0	0.535714	0.714286	0.619048	0.857143	1
knn	0.428571	0.571429	0.714286	0.722619	0.857143	1		0	0.160714	0.309524	0.332143	0.428571	0.571429		0.571429	0.714286	0.833333	0.776191	0.857143	1		0	0.160714	0.309524	0.325	0.428571	0.571429		0.428571	0.571429	0.714286	0.722619	0.857143	1
nnet	0.285714	0.571429	0.714286	0.710714	0.857143	1		0	0.160714	0.309524	0.332143	0.428571	0.571429		0.571429	0.714286	0.857143	0.819048	0.857143	1		0	0.107143	0.285714	0.272619	0.428571	0.571429		0.285714	0.642857	0.714286	0.717857	0.857143	1
glmnet	0.285714	0.702381	0.714286	0.717857	0.857143	0.857143		0	0.160714	0.309524	0.332143	0.428571	0.571429		0.571429	0.714286	0.857143	0.834524	0.857143	1		0	0.160714	0.309524	0.332143	0.428571	0.571429		0.285714	0.642857	0.714286	0.710714	0.857143	1
ran	0.285714	0.571429	0.714286	0.718254	0.857143	1		0	0.160714	0.309524	0.332143	0.428571	0.571429		0.714286	0.839286	0.857143	0.85582	0.857143	1		0	0.160714	0.309524	0.332143	0.428571	0.571429		0.285714	0.571429	0.714286	0.710714	0.857143	1
svm	0.142857	0.321429	0.5	0.486905	0.571429	0.857143		0	0.160714	0.309524	0.332143	0.428571	0.571429		0.571429	0.714286	0.77381	0.776191	0.857143	1		0	0	0.142857	0.196429	0.297619	0.571429		0.142857	0.428571	0.571429	0.558333	0.714286	0.857143
bglm	0.285714	0.642857	0.714286	0.703571	0.857143	0.857143		0	0.160714	0.309524	0.332143	0.428571	0.571429		0.571429	0.714286	0.857143	0.790476	0.857143	1		0	0.142857	0.285714	0.303571	0.428571	0.571429		0.285714	0.642857	0.714286	0.717857	0.857143	1
BlogReg	0	0.571429	0.714286	0.644048	0.857143	1		0	0.160714	0.309524	0.332143	0.428571	0.571429		0.571429	0.714286	0.857143	0.821429	1	1		0	0.160714	0.309524	0.332143	0.428571	0.571429		0.428571	0.571429	0.714286	0.708333	0.857143	1
rf	0.285714	0.642857	0.714286	0.725	0.857143	1		0	0.160714	0.309524	0.332143	0.428571	0.571429		0.571429	0.714286	0.857143	0.807143	0.857143	1		0	0.160714	0.309524	0.332143	0.428571	0.571429		0.285714	0.571429	0.714286	0.710714	0.857143	1
gbm	0.285714	0.571429	0.714286	0.710714	0.857143	1		0	0.160714	0.309524	0.332143	0.428571	0.571429		0.714286	0.714286	0.857143	0.827381	0.857143	1		0	0.160714	0.309524	0.332143	0.428571	0.571429		0.285714	0.642857	0.714286	0.732143	0.857143	1
logLoss
	Min.	1st	Median	Mean	3rd	Max.		Min.	1st	Median	Mean	3rd	Max.		Min.	1st	Median	Mean	3rd	Max.		Min.	1st	Median	Mean	3rd	Max.		Min.	1st	Median	Mean	3rd	Max.
glm	0.0947178	0.502753	0.960117	1.51113	1.91271	6.90776		0.156436	0.201939	0.236732	0.270374	0.27441	0.615745		0.255622	1.36721	2.21197	5.14311	3.92117	24.8679		0.240841	0.272799	0.292799	0.330711	0.337486	0.6247		0.469337	1.33225	2.39063	4.60961	5.5262	23.4864
knn	0.123077	0.221668	0.811061	0.882854	1.0652	2.91252		0.151121	0.201215	0.233295	0.359224	0.301655	0.969345		0.0926964	0.146006	0.76162	0.772446	1.48036	2.18658		0.241735	0.272589	0.293092	0.361363	0.336786	0.926372		0.12114	0.183569	0.807446	0.867844	1.04628	2.87368
nnet	0.08671	0.157418	0.243799	0.24039	0.29624	0.524792		0.172297	0.210144	0.242548	0.244073	0.278092	0.329675		0.0295789	0.0786896	0.111279	0.130778	0.180227	0.28278		0.245498	0.273673	0.292402	0.319327	0.33806	0.495296		0.068775	0.150189	0.212437	0.227412	0.301243	0.419557
glmnet	0.109242	0.174085	0.205258	0.225178	0.289655	0.357474		0.160503	0.20831	0.237776	0.244063	0.275309	0.332126		0.0303681	0.0725237	0.103579	0.102846	0.122903	0.223978		0.241636	0.273133	0.293023	0.30628	0.330575	0.392155		0.0879663	0.151467	0.260432	0.268343	0.352509	0.597842
ran	0.0825605	0.198509	0.274477	0.373118	0.385598	1.1205		0.177473	0.219639	0.239665	0.248783	0.272565	0.338317		0.034566	0.0690477	0.0940412	0.141338	0.144601	0.754632		0.241757	0.272747	0.292806	0.361236	0.336349	0.925151		0.0868083	0.181253	0.263898	0.454087	0.761188	1.6225
svm	0.138436	0.198242	0.25269	0.2465	0.260854	0.376584		0.220248	0.296958	0.33516	0.337585	0.403188	0.450891		0.0906029	0.11444	0.15952	0.161567	0.193189	0.287602		0.309826	0.348888	0.360733	0.370042	0.400379	0.43852		0.127928	0.180871	0.237678	0.234016	0.257976	0.375385
bglm	0.0995612	0.167181	0.197122	0.22419	0.295267	0.356628		0.157715	0.205547	0.237997	0.244465	0.275915	0.343529		0.0324742	0.0653	0.114194	0.120294	0.163195	0.248497		0.242548	0.273571	0.293405	0.304041	0.32393	0.39146		0.0949605	0.163758	0.188178	0.222922	0.288353	0.424087
BlogReg	0.113234	0.21249	0.2647	0.273508	0.340942	0.532451		0.16541	0.215645	0.237409	0.249672	0.276925	0.349155		0.0192016	0.0647583	0.115908	0.1354	0.179649	0.396864		0.218081	0.274223	0.298292	0.308702	0.33712	0.41925		0.120607	0.170779	0.250749	0.249933	0.334456	0.420669
rf	0.0696164	0.734105	0.783022	0.888003	1.03056	2.0764		0.191211	0.463658	0.86788	0.849518	1.03899	1.69676		0.0243835	0.0653397	0.0854286	0.137859	0.137532	0.780018		2.12403	2.79614	3.18203	3.24588	3.70436	4.96264		0.0732652	0.661426	0.779597	0.828309	1.02167	1.5955
gbm	0.112591	0.169674	0.215876	0.211649	0.259058	0.334456		0.152211	0.212382	0.241088	0.242579	0.270975	0.342461		0.0409592	0.0682837	0.0929792	0.115848	0.153281	0.297949		0.240514	0.275306	0.294026	0.303895	0.320539	0.394283		0.111106	0.156484	0.213237	0.207694	0.252642	0.31512
prAUC
	Min.	1st	Median	Mean	3rd	Max.		Min.	1st	Median	Mean	3rd	Max.		Min.	1st	Median	Mean	3rd	Max.		Min.	1st	Median	Mean	3rd	Max.		Min.	1st	Median	Mean	3rd	Max.
glm	0.0531368	0.615141	0.697579	0.591007	0.760261	0.835028		0.57103	0.6216	0.650778	0.661326	0.684449	0.822078		0.0427273	0.086235	0.342713	0.393527	0.668358	0.768842		0.49738	0.524201	0.536019	0.548321	0.558436	0.648174		0	0.0583269	0.121877	0.270168	0.616437	0.757341
knn	0.237113	0.355087	0.392662	0.39974	0.439889	0.58556		0.349697	0.413645	0.450149	0.454283	0.475163	0.61858		0.233524	0.292482	0.329048	0.346299	0.406743	0.521691		0.419707	0.522351	0.536019	0.542168	0.558436	0.648174		0.205653	0.33142	0.359974	0.377047	0.42894	0.544339
nnet	0.645072	0.686329	0.784756	0.772	0.813711	0.888961		0.593515	0.650653	0.675715	0.695496	0.760556	0.845334		0.782791	0.834994	0.871249	0.866061	0.900979	0.916944		0.129767	0.483152	0.523816	0.480986	0.545182	0.648174		0.660237	0.745074	0.799038	0.786201	0.842691	0.872764
glmnet	0.663105	0.713126	0.785014	0.767348	0.807408	0.869524		0.590637	0.632288	0.670531	0.676665	0.704865	0.856962		0.780645	0.865081	0.886168	0.879397	0.90711	0.916944		0.49738	0.524201	0.536019	0.548321	0.558436	0.648174		0.68061	0.734604	0.801937	0.792848	0.845097	0.884524
ran	0.446757	0.489918	0.51213	0.534146	0.587668	0.669319		0.572693	0.629133	0.708906	0.700635	0.74837	0.839511		0.489541	0.582339	0.614818	0.608822	0.625066	0.730897		0.419707	0.522351	0.536019	0.542168	0.558436	0.648174		0.428823	0.478289	0.51632	0.525808	0.56896	0.657691
svm	0.6273	0.698418	0.746859	0.737352	0.776165	0.849912		0.468019	0.530704	0.596145	0.618187	0.702953	0.794895		0.748741	0.807264	0.853803	0.843901	0.883986	0.899537		0.387815	0.423586	0.485139	0.491405	0.539229	0.648174		0.652217	0.695798	0.740688	0.74422	0.77477	0.866531
bglm	0.677189	0.725938	0.800711	0.78456	0.83487	0.884461		0.562167	0.632288	0.679584	0.683262	0.72151	0.856962		0.798428	0.839146	0.886168	0.871869	0.905755	0.916944		0.49738	0.524201	0.536019	0.548321	0.558436	0.648174		0.681301	0.728499	0.801373	0.788175	0.831433	0.884461
BlogReg	0.471577	0.615129	0.701596	0.680893	0.745203	0.815612		0.393556	0.549073	0.568557	0.566054	0.609542	0.682469		0.608185	0.718337	0.834321	0.795951	0.859071	0.905316		0.49738	0.522145	0.537788	0.547318	0.558436	0.636547		0.529173	0.674055	0.730354	0.711942	0.783801	0.825851
rf	0.284278	0.360689	0.39131	0.405043	0.445333	0.531193		0.204984	0.239871	0.291055	0.293656	0.323603	0.403676		0.48443	0.5279	0.55993	0.570605	0.603304	0.679789		0.0648441	0.113214	0.122997	0.123157	0.1352	0.154243		0.212764	0.303761	0.375165	0.360087	0.405204	0.509878
gbm	0.660934	0.730084	0.782987	0.771896	0.818552	0.856112		0.593515	0.632939	0.692331	0.686032	0.717004	0.799024		0.794766	0.853349	0.881354	0.873762	0.905316	0.916944		0.49066	0.524201	0.539361	0.549165	0.560045	0.648174		0.661562	0.715781	0.776178	0.773674	0.832807	0.870615

## Sheet: Supplementary Data 4
AUC	wt_test1							wt_test2							wt_test3							wt_test4							wt_test5							wt_test6							wt_test7
	Min.	1st	Median	Mean	3rd	Max.		Min.	1st	Median	Mean	3rd	Max.		Min.	1st	Median	Mean	3rd	Max.		Min.	1st	Median	Mean	3rd	Max.		Min.	1st	Median	Mean	3rd	Max.		Min.	1st	Median	Mean	3rd	Max.		Min.	1st	Median	Mean	3rd	Max.
glm	0.640351	0.74806	0.801068	0.793593	0.861459	0.969636		0.495495	0.659748	0.729996	0.725692	0.798207	0.885965		0.533784	0.662278	0.737615	0.72546	0.802878	0.885965		0.495495	0.652991	0.727917	0.722708	0.788653	0.885965		0.404321	0.597723	0.694257	0.681936	0.766517	0.904321		0.463964	0.6083	0.663288	0.664991	0.715081	0.824561		0.497748	0.651592	0.727974	0.723097	0.796547	0.872807
knn	0.627859	0.723684	0.786036	0.792289	0.847906	0.959514		0.637061	0.677645	0.734927	0.747717	0.82065	0.888158		0.589912	0.623571	0.705255	0.705379	0.769696	0.832237		0.630631	0.684506	0.75326	0.74353	0.790781	0.878289		0.442943	0.666281	0.70679	0.709036	0.789722	0.857357		0.448465	0.650325	0.710294	0.698907	0.755827	0.821272		0.637061	0.677645	0.738565	0.748084	0.82039	0.889254
nnet	0.639254	0.718051	0.793356	0.783384	0.842379	0.959514		0.590437	0.706081	0.749106	0.751301	0.794408	0.866228		0.539474	0.654205	0.7177	0.716234	0.781707	0.864035		0.568826	0.66004	0.732848	0.724391	0.770833	0.864865		0.410494	0.667042	0.712191	0.695869	0.751434	0.942901		0.554656	0.663345	0.714364	0.719237	0.762652	0.872807		0.576577	0.706984	0.749452	0.750217	0.803534	0.905702
glmnet	0.61036	0.708788	0.769652	0.782845	0.86127	0.941295		0.488739	0.652485	0.729996	0.724595	0.797044	0.894737		0.533784	0.661095	0.737615	0.725134	0.799157	0.888158		0.490991	0.642703	0.726878	0.721169	0.789132	0.892544		0.412037	0.611549	0.679054	0.676278	0.774712	0.888889		0.463964	0.608848	0.663288	0.665086	0.715081	0.824561		0.472973	0.645369	0.701836	0.714984	0.800418	0.883772
ran	0.677632	0.776674	0.790267	0.818957	0.880912	0.977733		0.713098	0.747849	0.777479	0.793395	0.849142	0.901316		0.593117	0.652857	0.710023	0.723627	0.78669	0.846847		0.671053	0.726351	0.764172	0.772328	0.8223	0.870614		0.552553	0.723765	0.785556	0.781878	0.844303	0.912913		0.644737	0.691946	0.73782	0.748455	0.803274	0.883576		0.703947	0.745445	0.774418	0.791399	0.847453	0.903509
svm	0.668016	0.737834	0.806807	0.805508	0.860953	0.955466		0.607069	0.69585	0.739035	0.7545	0.784436	0.929825		0.603604	0.671157	0.712332	0.728698	0.771041	0.923077		0.619369	0.696862	0.741684	0.743051	0.79626	0.921053		0.557099	0.602352	0.691358	0.69522	0.768185	0.864865		0.487939	0.611958	0.651316	0.671985	0.740866	0.914761		0.615385	0.68347	0.732132	0.745225	0.785488	0.927632
bglm	0.642544	0.744518	0.799046	0.791829	0.859941	0.969636		0.481982	0.652485	0.728957	0.724274	0.794459	0.894737		0.527027	0.660872	0.732189	0.72434	0.792688	0.892544		0.486486	0.641194	0.725724	0.720213	0.787094	0.892544		0.407407	0.595471	0.700263	0.684931	0.777215	0.904321		0.463964	0.6083	0.663288	0.664653	0.715081	0.824561		0.495495	0.658449	0.725572	0.720716	0.788684	0.877193
BlogReg	0.632675	0.697368	0.750606	0.765508	0.846503	0.8917		0.573805	0.654416	0.690393	0.70845	0.746929	0.865132		0.558705	0.622764	0.652581	0.663081	0.70788	0.766447		0.551802	0.64259	0.6778	0.674229	0.718182	0.797571		0.513513	0.568318	0.620224	0.649447	0.710523	0.850309		0.5	0.593877	0.651182	0.656843	0.703585	0.817982		0.573805	0.68102	0.727804	0.717162	0.752664	0.865132
rf	0.691441	0.754761	0.79542	0.809277	0.876884	0.942827		0.722973	0.742599	0.775501	0.783869	0.81603	0.882536		0.490891	0.640351	0.691227	0.693279	0.750063	0.840956		0.66557	0.712345	0.750519	0.758794	0.807292	0.850877		0.535494	0.645062	0.718667	0.712654	0.781563	0.875375		0.649798	0.700376	0.74974	0.758265	0.810226	0.900208		0.706081	0.737791	0.773521	0.780481	0.818715	0.879386
rpart	0.610746	0.674203	0.737613	0.733702	0.780782	0.875506		0.538462	0.610051	0.65861	0.657712	0.691256	0.816886		0.5	0.589802	0.638026	0.63323	0.678876	0.758836		0.538462	0.60879	0.65282	0.656089	0.694901	0.816886		0.475309	0.557808	0.597452	0.600124	0.65162	0.690691		0.536437	0.627038	0.677113	0.677285	0.727952	0.806653		0.538462	0.610051	0.65861	0.657712	0.691256	0.816886
gbm	0.679834	0.729167	0.772003	0.803423	0.87753	0.965587		0.650901	0.733108	0.754639	0.770945	0.82511	0.910603		0.547297	0.660868	0.715792	0.722344	0.803418	0.855263		0.637652	0.720172	0.766363	0.767349	0.830044	0.870614		0.555556	0.607733	0.682808	0.687555	0.755161	0.891892		0.612613	0.714465	0.745007	0.75532	0.787555	0.910603		0.646396	0.744433	0.773234	0.778933	0.830124	0.910603
Accuracy
	Min.	1st	Median	Mean	3rd	Max.		Min.	1st	Median	Mean	3rd	Max.		Min.	1st	Median	Mean	3rd	Max.		Min.	1st	Median	Mean	3rd	Max.		Min.	1st	Median	Mean	3rd	Max.		Min.	1st	Median	Mean	3rd	Max.		Min.	1st	Median	Mean	3rd	Max.
glm	0.78	0.833433	0.84	0.849937	0.878163	0.921569		0.686275	0.756274	0.777755	0.77114	0.796939	0.84		0.647059	0.755102	0.762353	0.768239	0.796939	0.84		0.686275	0.743823	0.78	0.770119	0.796939	0.84		0.755556	0.8	0.804348	0.816763	0.844444	0.911111		0.686275	0.758776	0.78	0.781063	0.817245	0.823529		0.705882	0.743823	0.777755	0.771141	0.796939	0.84
knn	0.76	0.816326	0.823529	0.838814	0.88	0.921569		0.72	0.778878	0.8	0.801006	0.82	0.88		0.68	0.772809	0.790116	0.787945	0.80098	0.9		0.705882	0.778878	0.782157	0.789064	0.82	0.84		0.76087	0.795652	0.833333	0.824444	0.852536	0.869565		0.72	0.758776	0.782157	0.784964	0.82	0.843137		0.72	0.778878	0.8	0.801006	0.82	0.88
nnet	0.76	0.795	0.839936	0.838976	0.878163	0.941176		0.686275	0.78	0.798163	0.801128	0.843137	0.88		0.66	0.758776	0.792157	0.775964	0.80098	0.84		0.673469	0.751327	0.777755	0.773922	0.8	0.86		0.733333	0.822222	0.835266	0.834444	0.866667	0.888889		0.666667	0.76	0.79	0.7801	0.816326	0.84		0.72549	0.78	0.8	0.800007	0.820882	0.88
glmnet	0.78	0.833433	0.84	0.849937	0.878163	0.921569		0.705882	0.756274	0.78	0.774141	0.796939	0.84		0.686275	0.755102	0.762353	0.7702	0.796939	0.84		0.705882	0.756274	0.777755	0.77114	0.796939	0.84		0.8	0.8	0.822222	0.822295	0.844444	0.866667		0.666667	0.756274	0.78	0.776062	0.80098	0.82		0.705882	0.751327	0.78	0.777062	0.80098	0.84
ran	0.78	0.833433	0.84	0.849937	0.878163	0.921569		0.72	0.78	0.810124	0.803068	0.825784	0.88		0.7	0.766633	0.795918	0.789965	0.82	0.88		0.72549	0.78	0.803922	0.799188	0.82	0.86		0.777778	0.817754	0.833333	0.833213	0.847826	0.913044		0.72	0.771274	0.8	0.805007	0.842551	0.9		0.72	0.78	0.816326	0.807068	0.840784	0.88
svm	0.78	0.833433	0.84	0.849937	0.878163	0.921569		0.686275	0.76	0.78	0.778962	0.803922	0.88		0.693878	0.772809	0.790116	0.788924	0.8	0.88		0.686275	0.758776	0.78	0.774021	0.8	0.86		0.782609	0.822222	0.835266	0.832246	0.847826	0.866667		0.7	0.752601	0.777755	0.779943	0.807941	0.86		0.686275	0.76	0.78	0.779962	0.803922	0.88
bglm	0.78	0.833433	0.84	0.849937	0.878163	0.921569		0.705882	0.756274	0.78	0.773141	0.796939	0.84		0.686275	0.755102	0.762353	0.7702	0.796939	0.84		0.705882	0.752601	0.777755	0.770119	0.796939	0.84		0.755556	0.8	0.804348	0.814541	0.844444	0.869565		0.686275	0.758776	0.78	0.781043	0.817245	0.823529		0.714286	0.743823	0.772353	0.772121	0.8	0.84
BlogReg	0.78	0.8	0.838367	0.832015	0.86	0.88		0.66	0.732393	0.747551	0.765057	0.785	0.92		0.686275	0.710714	0.737347	0.743078	0.768529	0.82		0.64	0.738673	0.762353	0.752882	0.776633	0.82		0.755556	0.782609	0.802174	0.813478	0.830676	0.911111		0.66	0.732393	0.76	0.754978	0.784314	0.84		0.705882	0.732393	0.77	0.765079	0.787215	0.88
rf	0.8	0.833433	0.841569	0.850957	0.878163	0.921569		0.7	0.76	0.795918	0.792146	0.837551	0.86		0.68	0.73102	0.764706	0.770122	0.817245	0.86		0.72	0.778878	0.790116	0.792126	0.82	0.86		0.8	0.803261	0.824155	0.827802	0.84529	0.866667		0.714286	0.78	0.795918	0.796026	0.820882	0.86		0.7	0.756274	0.797959	0.790165	0.825	0.88
rpart	0.77551	0.79898	0.830132	0.827871	0.847353	0.882353		0.745098	0.77551	0.801961	0.805907	0.828431	0.86		0.72	0.745098	0.78	0.772061	0.8	0.84		0.734694	0.77551	0.8	0.802845	0.828431	0.86		0.755556	0.8	0.824155	0.823382	0.84529	0.866667		0.714286	0.736372	0.795918	0.785942	0.825	0.86		0.745098	0.77551	0.801961	0.805907	0.828431	0.86
gbm	0.8	0.835	0.857143	0.858018	0.885	0.921569		0.72	0.795	0.818163	0.812087	0.837551	0.88		0.673469	0.752601	0.78	0.770942	0.796939	0.84		0.72549	0.791939	0.801961	0.810108	0.840784	0.88		0.8	0.803261	0.835266	0.831063	0.847826	0.869565		0.72	0.775	0.801961	0.804106	0.84	0.9		0.74	0.78	0.803922	0.813148	0.84	0.88
Balanced_Accuracy
	Min.	1st	Median	Mean	3rd	Max.		Min.	1st	Median	Mean	3rd	Max.		Min.	1st	Median	Mean	3rd	Max.		Min.	1st	Median	Mean	3rd	Max.		Min.	1st	Median	Mean	3rd	Max.		Min.	1st	Median	Mean	3rd	Max.		Min.	1st	Median	Mean	3rd	Max.
glm	0.611842	0.675762	0.737405	0.731649	0.78216	0.871457		0.501126	0.538208	0.584074	0.587713	0.621102	0.695175		0.484818	0.528509	0.583896	0.58059	0.639813	0.695175		0.498988	0.542511	0.573935	0.588445	0.621102	0.695175		0.5	0.538382	0.566723	0.586702	0.652872	0.777778		0.48583	0.557481	0.605085	0.597321	0.633056	0.70946		0.501126	0.540865	0.585695	0.589139	0.6386	0.695175
knn	0.557018	0.676029	0.717313	0.727085	0.807186	0.846154		0.530702	0.63664	0.669956	0.682698	0.717698	0.824561		0.504386	0.583333	0.633931	0.635408	0.66806	0.791667		0.549595	0.584005	0.620192	0.629044	0.650037	0.752193		0.486111	0.548987	0.652778	0.624568	0.694444	0.792793		0.502193	0.613173	0.638947	0.641292	0.695368	0.739035		0.530702	0.63664	0.669956	0.682698	0.717698	0.824561
nnet	0.557018	0.669956	0.743984	0.728528	0.78216	0.884615		0.561741	0.623548	0.679366	0.679222	0.726633	0.822368		0.43421	0.601974	0.640342	0.626177	0.663899	0.717256		0.502252	0.608834	0.640221	0.640934	0.678041	0.780665		0.458333	0.578125	0.611111	0.61647	0.666667	0.805556		0.472672	0.605278	0.648026	0.641869	0.682032	0.737613		0.562753	0.653073	0.673499	0.673968	0.705705	0.807018
glmnet	0.611842	0.675762	0.737405	0.731649	0.78216	0.871457		0.501126	0.540865	0.585695	0.591112	0.6386	0.695175		0.502193	0.528509	0.583896	0.581905	0.639813	0.695175		0.498988	0.540865	0.584074	0.586448	0.621102	0.695175		0.5	0.5	0.548611	0.551736	0.611111	0.666667		0.447368	0.538332	0.591009	0.585799	0.630202	0.70946		0.498988	0.535973	0.583896	0.585281	0.630286	0.666667
ran	0.611842	0.675762	0.737405	0.731649	0.78216	0.871457		0.530702	0.623721	0.65975	0.67318	0.73248	0.822368		0.542793	0.601889	0.645703	0.63993	0.695166	0.75		0.54386	0.6271	0.667426	0.668178	0.703742	0.79386		0.486111	0.553913	0.611299	0.617821	0.666667	0.81982		0.502193	0.594636	0.659395	0.664393	0.735858	0.83264		0.530702	0.636528	0.666329	0.677237	0.73248	0.822368
svm	0.611842	0.675762	0.737405	0.731649	0.78216	0.871457		0.487613	0.557018	0.601374	0.612238	0.650215	0.75		0.487613	0.563596	0.595648	0.606237	0.647183	0.75		0.487613	0.55684	0.573043	0.600556	0.646836	0.737613		0.486486	0.555556	0.604354	0.592089	0.642361	0.666667		0.515351	0.552928	0.606679	0.609012	0.64657	0.730769		0.487613	0.557018	0.601374	0.612896	0.650215	0.75
bglm	0.611842	0.675762	0.737405	0.731649	0.78216	0.871457		0.501126	0.540865	0.585695	0.590454	0.6386	0.695175		0.502193	0.528509	0.583896	0.581905	0.639813	0.695175		0.498988	0.540865	0.584074	0.584365	0.613306	0.695175		0.5	0.538382	0.566723	0.579045	0.621528	0.668168		0.48583	0.558869	0.605085	0.595896	0.633056	0.70946		0.501126	0.54251	0.594636	0.59124	0.62866	0.695175
BlogReg	0.570175	0.650304	0.715653	0.710256	0.772089	0.850877		0.548246	0.569965	0.606022	0.638451	0.658096	0.877193		0.517544	0.560476	0.627223	0.615906	0.660866	0.710526		0.489035	0.588891	0.614372	0.619634	0.65604	0.767207		0.45946	0.527778	0.59741	0.597175	0.642361	0.861111		0.445946	0.546854	0.602049	0.604592	0.65703	0.756579		0.549896	0.595943	0.62635	0.633337	0.665281	0.778509
rf	0.611842	0.666667	0.737405	0.729473	0.78216	0.871457		0.489035	0.640173	0.666329	0.671217	0.706895	0.809211		0.489035	0.5792	0.639676	0.63112	0.684685	0.780665		0.502193	0.626646	0.653171	0.664891	0.700754	0.780702		0.5	0.5	0.555556	0.565625	0.611111	0.666667		0.502193	0.574477	0.640164	0.643771	0.70652	0.79386		0.489035	0.653933	0.668326	0.671309	0.712253	0.809211
rpart	0.570175	0.650219	0.693236	0.702332	0.768472	0.822368		0.557018	0.622596	0.640558	0.657192	0.688765	0.79386		0.5	0.570753	0.592846	0.598207	0.640351	0.692308		0.51464	0.611032	0.640558	0.655183	0.720901	0.79386		0.5	0.524306	0.576389	0.571584	0.611111	0.666667		0.557432	0.609691	0.668326	0.666183	0.719233	0.780702		0.557018	0.622596	0.640558	0.657192	0.688765	0.79386
gbm	0.611842	0.69108	0.746457	0.749438	0.807186	0.877193		0.530702	0.59628	0.67273	0.669496	0.724922	0.835526		0.502252	0.575236	0.61918	0.60849	0.639813	0.695175		0.537449	0.63269	0.665636	0.670087	0.722701	0.835526		0.5	0.541667	0.590278	0.580208	0.611111	0.666667		0.530702	0.603437	0.665636	0.663984	0.693901	0.857588		0.572368	0.598684	0.666329	0.67582	0.734566	0.835526
Detection_Rate
	Min.	1st	Median	Mean	3rd	Max.		Min.	1st	Median	Mean	3rd	Max.		Min.	1st	Median	Mean	3rd	Max.		Min.	1st	Median	Mean	3rd	Max.		Min.	1st	Median	Mean	3rd	Max.		Min.	1st	Median	Mean	3rd	Max.		Min.	1st	Median	Mean	3rd	Max.
glm	0.686275	0.72	0.72549	0.726056	0.74	0.76		0.627451	0.691977	0.737347	0.715091	0.74	0.76		0.607843	0.7	0.72	0.716151	0.74	0.76		0.627451	0.683073	0.737347	0.71305	0.74	0.76		0.717391	0.759541	0.780193	0.775966	0.8	0.822222		0.666667	0.698469	0.722745	0.723033	0.748823	0.76		0.647059	0.691977	0.727347	0.714071	0.74	0.76
knn	0.64	0.7	0.72	0.712894	0.74	0.755102		0.62	0.678367	0.7	0.689971	0.705882	0.74		0.64	0.678367	0.702941	0.705052	0.729118	0.76		0.647059	0.7	0.702941	0.712033	0.734694	0.76		0.711111	0.755556	0.76087	0.766039	0.778985	0.804348		0.62	0.678367	0.696939	0.696029	0.725	0.76		0.62	0.678367	0.7	0.689971	0.705882	0.74
nnet	0.64	0.698469	0.72	0.712114	0.74	0.755102		0.58	0.678367	0.7	0.692991	0.72	0.745098		0.62	0.66	0.705882	0.693951	0.721372	0.76		0.62	0.651561	0.663333	0.68007	0.705	0.76		0.733333	0.76087	0.791304	0.783696	0.8	0.822222		0.627451	0.66	0.69	0.689007	0.72	0.74		0.62	0.68	0.693878	0.69499	0.72	0.74
glmnet	0.686275	0.72	0.72549	0.726056	0.74	0.76		0.647059	0.691977	0.737347	0.717071	0.74	0.76		0.647059	0.7	0.72	0.718112	0.74	0.76		0.647059	0.691977	0.737347	0.716071	0.74	0.76		0.777778	0.8	0.8	0.801304	0.804348	0.822222		0.666667	0.698469	0.722745	0.724013	0.748823	0.76		0.647059	0.710714	0.737347	0.726053	0.741274	0.76
ran	0.686275	0.72	0.72549	0.726056	0.74	0.76		0.64	0.68	0.702941	0.700032	0.715714	0.74		0.62	0.678367	0.7	0.704993	0.74	0.76		0.66	0.68	0.7	0.698132	0.707983	0.74		0.733333	0.772222	0.782609	0.781401	0.8	0.804348		0.66	0.691977	0.707143	0.709012	0.73602	0.76		0.64	0.68	0.702941	0.703032	0.715714	0.76
svm	0.686275	0.72	0.72549	0.726056	0.74	0.76		0.627451	0.690408	0.712941	0.708972	0.727791	0.76		0.673469	0.704412	0.737347	0.727955	0.747599	0.76		0.627451	0.684706	0.72	0.710031	0.727791	0.76		0.755556	0.782609	0.8	0.793599	0.8	0.822222		0.62	0.693878	0.72	0.712052	0.74	0.76		0.627451	0.690408	0.72	0.709972	0.727791	0.76
bglm	0.686275	0.72	0.72549	0.726056	0.74	0.76		0.647059	0.691977	0.737347	0.716071	0.74	0.76		0.647059	0.7	0.72	0.718112	0.74	0.76		0.647059	0.691977	0.737347	0.716071	0.74	0.76		0.717391	0.759541	0.780193	0.777053	0.8	0.822222		0.666667	0.698469	0.722745	0.724013	0.748823	0.76		0.647059	0.691977	0.72449	0.714071	0.74	0.76
BlogReg	0.66	0.7	0.710084	0.715095	0.74	0.755102		0.58	0.632653	0.68	0.669004	0.701471	0.74		0.56	0.611144	0.65	0.652905	0.7	0.734694		0.54	0.638163	0.683137	0.664906	0.7	0.72		0.711111	0.755556	0.758213	0.765966	0.782609	0.8		0.56	0.646961	0.7	0.679046	0.72	0.76		0.58	0.64	0.68	0.673146	0.7	0.74
rf	0.686275	0.72	0.72549	0.729076	0.74	0.76		0.62	0.658265	0.68	0.685129	0.715714	0.76		0.58	0.665	0.68	0.682089	0.701471	0.76		0.62	0.678367	0.686275	0.690009	0.705	0.74		0.777778	0.8	0.8	0.801304	0.804348	0.822222		0.64	0.7	0.710084	0.711033	0.73602	0.76		0.607843	0.656765	0.686939	0.682128	0.72	0.76
rpart	0.653061	0.693878	0.72	0.714972	0.74	0.76		0.653061	0.704412	0.72	0.715973	0.729118	0.76		0.607843	0.691977	0.717143	0.709031	0.74	0.76		0.653061	0.698469	0.72	0.712952	0.72549	0.76		0.733333	0.794444	0.8	0.792464	0.804348	0.822222		0.6	0.658265	0.68	0.679946	0.7	0.74		0.653061	0.704412	0.72	0.715973	0.729118	0.76
gbm	0.686275	0.716471	0.72549	0.725096	0.74	0.755102		0.673469	0.7	0.717143	0.715974	0.74	0.76		0.632653	0.66	0.702941	0.699931	0.74	0.745098		0.673469	0.7	0.717143	0.712994	0.72	0.745098		0.755556	0.8	0.8	0.797971	0.804348	0.822222		0.66	0.686275	0.7	0.708012	0.727791	0.76		0.653061	0.7	0.710084	0.713013	0.729118	0.76
F1
	Min.	1st	Median	Mean	3rd	Max.		Min.	1st	Median	Mean	3rd	Max.		Min.	1st	Median	Mean	3rd	Max.		Min.	1st	Median	Mean	3rd	Max.		Min.	1st	Median	Mean	3rd	Max.		Min.	1st	Median	Mean	3rd	Max.		Min.	1st	Median	Mean	3rd	Max.
glm	0.864197	0.893944	0.902439	0.906665	0.921559	0.948718		0.8	0.846833	0.867393	0.861753	0.875762	0.902439		0.775	0.850431	0.860465	0.860474	0.875762	0.902439		0.8	0.844492	0.870588	0.860833	0.875762	0.902439		0.857143	0.882338	0.888889	0.894342	0.909666	0.947368		0.809524	0.85807	0.872076	0.868415	0.885013	0.894118		0.814815	0.845459	0.867112	0.861673	0.875762	0.902439
knn	0.846154	0.884795	0.890228	0.898582	0.921559	0.95		0.829268	0.863338	0.87412	0.874041	0.883857	0.923077		0.8	0.855357	0.871192	0.868994	0.880952	0.938272		0.814815	0.864197	0.870588	0.870997	0.886076	0.897436		0.857143	0.876284	0.903333	0.89727	0.911548	0.925		0.815789	0.852744	0.86459	0.865903	0.886076	0.904762		0.829268	0.863338	0.87412	0.874041	0.883857	0.923077
nnet	0.842105	0.876764	0.901219	0.898429	0.921559	0.962025		0.79452	0.859855	0.875294	0.874268	0.90302	0.921053		0.795181	0.841456	0.871192	0.860433	0.879467	0.9		0.794872	0.84044	0.857143	0.857158	0.874685	0.909091		0.846154	0.896761	0.905696	0.904561	0.921559	0.931507		0.795181	0.846154	0.872794	0.862074	0.882233	0.902439		0.826667	0.86076	0.873397	0.874092	0.889558	0.923077
glmnet	0.864197	0.893944	0.902439	0.906665	0.921559	0.948718		0.814815	0.846833	0.870588	0.863692	0.875762	0.902439		0.804878	0.850431	0.860465	0.861967	0.875762	0.902439		0.814815	0.846833	0.867393	0.862003	0.875762	0.902439		0.886076	0.888889	0.9	0.900264	0.911392	0.923077		0.8	0.857334	0.869029	0.866031	0.883268	0.894118		0.823529	0.849265	0.867393	0.866755	0.883721	0.904762
ran	0.864197	0.893944	0.902439	0.906665	0.921559	0.948718		0.820513	0.863338	0.879024	0.876892	0.893675	0.923077		0.810127	0.852734	0.876524	0.86988	0.886076	0.926829		0.829268	0.863338	0.878049	0.87436	0.889558	0.909091		0.875	0.891141	0.903333	0.903671	0.911939	0.947368		0.833333	0.862159	0.875	0.879387	0.898325	0.935065		0.820513	0.863338	0.883038	0.879435	0.90302	0.923077
svm	0.864197	0.893944	0.902439	0.906665	0.921559	0.948718		0.8	0.857143	0.86747	0.865004	0.881645	0.926829		0.814815	0.868058	0.872679	0.873385	0.880952	0.926829		0.8	0.856272	0.869029	0.862549	0.873922	0.915663		0.878049	0.896761	0.905765	0.904488	0.91358	0.923077		0.805195	0.852009	0.867393	0.866017	0.88431	0.91358		0.8	0.857143	0.869632	0.865696	0.881645	0.926829
bglm	0.864197	0.893944	0.902439	0.906665	0.921559	0.948718		0.814815	0.846833	0.870588	0.863033	0.875762	0.902439		0.804878	0.850431	0.860465	0.861967	0.875762	0.902439		0.814815	0.846154	0.867393	0.861453	0.875762	0.902439		0.857143	0.882338	0.888889	0.893237	0.910213	0.925		0.809524	0.85807	0.869029	0.868624	0.885013	0.894118		0.825	0.842407	0.867112	0.86219	0.876488	0.902439
BlogReg	0.864197	0.879464	0.897436	0.895208	0.909666	0.925		0.773333	0.826667	0.846687	0.850329	0.867708	0.947368		0.788732	0.814815	0.824292	0.83468	0.857973	0.888889		0.75	0.833249	0.853658	0.842513	0.86076	0.886076		0.86076	0.877287	0.888889	0.891708	0.901667	0.944444		0.767123	0.825654	0.857143	0.846013	0.87089	0.9		0.8	0.828618	0.851667	0.850802	0.867708	0.925
rf	0.878049	0.893944	0.904762	0.907622	0.921559	0.948718		0.819277	0.845142	0.873397	0.868159	0.892603	0.909091		0.783784	0.828618	0.85	0.855387	0.886076	0.915663		0.815789	0.86076	0.864197	0.86893	0.885229	0.91358		0.886076	0.890897	0.902439	0.903074	0.91358	0.923077		0.825	0.861563	0.875	0.874738	0.888889	0.91358		0.815789	0.84044	0.870108	0.866347	0.88964	0.923077
rpart	0.86076	0.873897	0.894501	0.892725	0.905238	0.925		0.842105	0.863338	0.879501	0.880673	0.896198	0.91358		0.815789	0.851087	0.869029	0.861198	0.872596	0.902439		0.842105	0.863338	0.879501	0.878726	0.896198	0.91358		0.857143	0.888889	0.902439	0.899707	0.911939	0.923077		0.810811	0.836947	0.869632	0.863753	0.892359	0.909091		0.842105	0.863338	0.879501	0.880673	0.896198	0.91358
gbm	0.875	0.895968	0.91358	0.911201	0.925641	0.948718		0.829268	0.875404	0.884898	0.884339	0.898687	0.925		0.794872	0.845459	0.865834	0.858986	0.875762	0.902439		0.833333	0.873897	0.879501	0.88281	0.901191	0.923077		0.883117	0.890897	0.906916	0.904329	0.91358	0.925		0.829268	0.857143	0.876524	0.878742	0.899267	0.933333		0.839506	0.86747	0.882035	0.88437	0.90302	0.925
Kappa
	Min.	1st	Median	Mean	3rd	Max.		Min.	1st	Median	Mean	3rd	Max.		Min.	1st	Median	Mean	3rd	Max.		Min.	1st	Median	Mean	3rd	Max.		Min.	1st	Median	Mean	3rd	Max.		Min.	1st	Median	Mean	3rd	Max.		Min.	1st	Median	Mean	3rd	Max.
glm	0.289773	0.432892	0.518585	0.527478	0.633573	0.782516		0.00290698	0.106326	0.21027	0.217932	0.307239	0.4709		-0.0337838	0.0797546	0.203252	0.203036	0.339695	0.4709		-0.00262123	0.117702	0.200987	0.219481	0.307239	0.4709		0	0.107312	0.178449	0.221373	0.359814	0.666667		-0.035533	0.14133	0.267183	0.242565	0.338911	0.457565		0.00290698	0.110246	0.21027	0.220196	0.31462	0.4709
knn	0.147727	0.423919	0.464283	0.504284	0.652223	0.77027		0.0740741	0.310599	0.391408	0.39793	0.472193	0.651163		0.00990099	0.23284	0.328755	0.32063	0.381397	0.680307		0.113557	0.212782	0.296675	0.307646	0.371843	0.534884		-0.0416667	0.136713	0.366895	0.297247	0.444779	0.585586		0.00568182	0.237219	0.341538	0.32362	0.441327	0.492099		0.0740741	0.310599	0.391408	0.39793	0.472193	0.651163
nnet	0.147727	0.397122	0.542325	0.508813	0.633573	0.832421		0.130064	0.260503	0.403288	0.397052	0.505185	0.671772		-0.164384	0.256841	0.33706	0.294657	0.357795	0.511002		0.00507614	0.229498	0.300328	0.312161	0.418605	0.606742		-0.111111	0.205453	0.304514	0.296191	0.444444	0.637681		-0.0664207	0.264527	0.339576	0.323591	0.42537	0.511002		0.147971	0.336854	0.387148	0.39142	0.468826	0.651163
glmnet	0.289773	0.432892	0.518585	0.527478	0.633573	0.782516		0.00290698	0.112784	0.21027	0.226482	0.336103	0.4709		0.00568182	0.0797546	0.203252	0.206038	0.339695	0.4709		-0.00262123	0.112784	0.21027	0.214729	0.307239	0.4709		0	0	0.142157	0.147084	0.313725	0.444444		-0.136304	0.0971359	0.239852	0.214864	0.336869	0.457565		-0.00262123	0.102283	0.223156	0.219704	0.318807	0.431818
ran	0.289773	0.432892	0.518585	0.527478	0.633573	0.782516		0.0740741	0.289132	0.387485	0.390243	0.501879	0.65358		0.100719	0.232961	0.336533	0.332394	0.461713	0.603175		0.109589	0.304647	0.387485	0.37959	0.466377	0.604966		-0.0416667	0.159689	0.314894	0.293923	0.393939	0.698361		0.00568182	0.212665	0.386157	0.375709	0.538963	0.719101		0.0740741	0.326201	0.406713	0.401822	0.501879	0.65358
svm	0.289773	0.432892	0.518585	0.527478	0.633573	0.782516		-0.0308555	0.147727	0.247932	0.268737	0.370252	0.603175		-0.0308555	0.171944	0.248937	0.267095	0.359137	0.603175		-0.0308555	0.147133	0.18791	0.242704	0.361782	0.520548		-0.040724	0.166667	0.278173	0.248375	0.346491	0.444444		0.0412979	0.139363	0.258931	0.26332	0.360175	0.559194		-0.0308555	0.147727	0.247932	0.270834	0.370252	0.603175
bglm	0.289773	0.432892	0.518585	0.527478	0.633573	0.782516		0.00290698	0.112784	0.21027	0.224156	0.31462	0.4709		0.00568182	0.0797546	0.203252	0.206038	0.339695	0.4709		-0.00262123	0.112784	0.21027	0.210569	0.294119	0.4709		0	0.107312	0.178449	0.206615	0.323945	0.445783		-0.035533	0.155568	0.267183	0.238321	0.338911	0.457565		0.00290698	0.110246	0.213848	0.226721	0.336103	0.4709
BlogReg	0.188791	0.375869	0.518934	0.471705	0.607302	0.65358		0.0938166	0.163591	0.242691	0.300356	0.352584	0.781182		0.0409207	0.160814	0.269603	0.24741	0.341464	0.460432		-0.0273973	0.214208	0.265784	0.261388	0.318794	0.508671		-0.107383	0.0740741	0.250842	0.226807	0.346491	0.722222		-0.139535	0.115976	0.26374	0.229005	0.33855	0.50495		0.128686	0.229917	0.274834	0.29497	0.352584	0.628713
rf	0.289773	0.431818	0.525577	0.525437	0.633573	0.782516		-0.0273973	0.328792	0.38479	0.375173	0.453357	0.606742		-0.0273973	0.155983	0.306568	0.297835	0.431622	0.606742		0.00568182	0.303873	0.349942	0.367406	0.469351	0.561404		0	0	0.167044	0.185051	0.314018	0.444444		0.00568182	0.188791	0.344418	0.334493	0.441971	0.604966		-0.0273973	0.331053	0.386298	0.375221	0.436802	0.65358
rpart	0.188791	0.372327	0.441811	0.459319	0.58049	0.655405		0.147727	0.297142	0.337454	0.370859	0.45485	0.604966		0	0.179661	0.238584	0.235464	0.338624	0.480519		0.0392157	0.281193	0.337454	0.361395	0.497356	0.604966		0	0.0643275	0.21334	0.198325	0.314018	0.444444		0.129442	0.244633	0.382375	0.36425	0.476199	0.606742		0.147727	0.297142	0.337454	0.370859	0.45485	0.604966
gbm	0.289773	0.461487	0.558731	0.559227	0.664144	0.782516		0.0740741	0.243214	0.431741	0.392619	0.51143	0.671772		0.00507614	0.199637	0.289773	0.26116	0.316483	0.4709		0.0939086	0.324476	0.390081	0.391953	0.496825	0.671053		0	0.117647	0.234893	0.222496	0.314894	0.445783		0.0740741	0.237553	0.38036	0.375664	0.449498	0.733475		0.168798	0.246575	0.390081	0.403442	0.504507	0.671772
Neg_Pred_Value
	Min.	1st	Median	Mean	3rd	Max.		Min.	1st	Median	Mean	3rd	Max.		Min.	1st	Median	Mean	3rd	Max.		Min.	1st	Median	Mean	3rd	Max.		Min.	1st	Median	Mean	3rd	Max.		Min.	1st	Median	Mean	3rd	Max.		Min.	1st	Median	Mean	3rd	Max.
glm	0.571429	0.75	0.833333	0.83539	0.893939	1		0.25	0.5	0.666667	0.65377	0.770833	1		0.222222	0.5	0.55	0.623492	0.8	1		0.25	0.482143	0.666667	0.645198	0.770833	1		0.25	0.5	0.583333	0.638889	0.9375	1		0.2	0.55	0.666667	0.709712	1	1		0.25	0.475	0.666667	0.645853	0.770833	1
knn	0.5	0.659091	0.775	0.774652	0.865079	1		0.333333	0.584034	0.651515	0.647478	0.723214	0.8		0.25	0.571429	0.645833	0.679475	0.8	1		0.375	0.592857	0.666667	0.683393	0.75	1		0	0.458333	0.583333	0.58	0.75	1		0.25	0.5	0.6125	0.633355	0.75	1		0.333333	0.584034	0.651515	0.647478	0.723214	0.8
nnet	0.5	0.667857	0.805556	0.776155	0.878472	1		0.363636	0.592857	0.679487	0.666789	0.75	1		0	0.5	0.666667	0.643799	0.8	1		0.25	0.5	0.6	0.61744	0.723214	1		0	0.633333	0.8	0.76579	1	1		0.166667	0.55303	0.630682	0.607821	0.723214	0.857143		0.428571	0.6	0.630682	0.657336	0.7625	0.857143
glmnet	0.571429	0.75	0.833333	0.83539	0.893939	1		0.25	0.5	0.666667	0.671686	0.875	1		0.25	0.5	0.55	0.626667	0.8	1		0.25	0.5	0.666667	0.648353	0.770833	1		0.5	1	1	0.916667	1	1		0	0.525	0.666667	0.676389	0.95	1		0.25	0.486111	0.733333	0.707222	1	1
ran	0.571429	0.75	0.833333	0.83539	0.893939	1		0.333333	0.592857	0.679487	0.663631	0.717533	1		0.333333	0.527778	0.708333	0.695595	0.8125	1		0.4	0.611607	0.666667	0.653777	0.75	0.833333		0	0.535714	0.666667	0.707017	1	1		0.25	0.5625	0.714286	0.698943	0.84375	1		0.333333	0.611607	0.703297	0.689583	0.783333	1
svm	0.571429	0.75	0.833333	0.83539	0.893939	1		0.2	0.5	0.666667	0.661779	0.808333	1		0.2	0.61875	0.75	0.755417	1	1		0.2	0.5	0.666667	0.646302	0.723214	1		0	0.666667	1	0.811111	1	1		0.333333	0.5	0.633333	0.656039	0.814286	1		0.2	0.5	0.666667	0.66654	0.808333	1
bglm	0.571429	0.75	0.833333	0.83539	0.893939	1		0.25	0.5	0.666667	0.659187	0.770833	1		0.25	0.5	0.55	0.626667	0.8	1		0.25	0.5	0.666667	0.645575	0.770833	1		0.25	0.5	0.583333	0.652778	1	1		0.2	0.525	0.666667	0.697553	0.958333	1		0.25	0.486111	0.666667	0.641508	0.808333	1
BlogReg	0.571429	0.691667	0.75	0.770119	0.8	1		0.307692	0.448052	0.5	0.543025	0.609091	0.909091		0.285714	0.408824	0.464103	0.498372	0.578571	0.8		0.2	0.442708	0.571429	0.515966	0.6	0.75		0	0.357143	0.55	0.515366	0.666667	1		0	0.452991	0.555556	0.551359	0.690476	1		0.4	0.450284	0.519231	0.557718	0.643939	0.875
rf	0.666667	0.75	0.854167	0.854318	1	1		0.2	0.534091	0.633929	0.62673	0.714286	1		0.2	0.4	0.555556	0.570426	0.714286	1		0.25	0.571429	0.625	0.632545	0.666667	1		0.5	1	1	0.928571	1	1		0.25	0.571429	0.714286	0.684438	0.783333	1		0.2	0.528846	0.604167	0.623413	0.714286	1
rpart	0.571429	0.666667	0.738636	0.769788	0.888889	1		0.5	0.592857	0.720779	0.739479	0.861607	1		0.25	0.5	0.645833	0.642043	0.729167	1		0.333333	0.571429	0.666667	0.703737	0.839286	1		0.25	0.625	1	0.796875	1	1		0.375	0.488636	0.6125	0.606788	0.675	0.857143		0.5	0.592857	0.720779	0.739479	0.861607	1
gbm	0.625	0.75	0.833333	0.837298	0.902273	1		0.333333	0.65	0.75	0.742477	0.84375	1		0.25	0.5	0.6125	0.621944	0.75	1		0.4	0.659091	0.714286	0.705985	0.791667	1		0.5	0.916667	1	0.885417	1	1		0.333333	0.534091	0.714286	0.689614	0.8	1		0.428571	0.6	0.714286	0.739511	0.832386	1
Pos_Pred_Value
	Min.	1st	Median	Mean	3rd	Max.		Min.	1st	Median	Mean	3rd	Max.		Min.	1st	Median	Mean	3rd	Max.		Min.	1st	Median	Mean	3rd	Max.		Min.	1st	Median	Mean	3rd	Max.		Min.	1st	Median	Mean	3rd	Max.		Min.	1st	Median	Mean	3rd	Max.
glm	0.804348	0.822222	0.858804	0.855693	0.878049	0.925		0.755556	0.769614	0.787234	0.788958	0.804348	0.840909		0.738095	0.770833	0.782609	0.785474	0.801087	0.840909		0.744681	0.774814	0.787234	0.789295	0.804348	0.840909		0.8	0.813953	0.831301	0.833602	0.85453	0.9		0.73913	0.774814	0.793561	0.792764	0.808511	0.85		0.755556	0.769985	0.787234	0.789687	0.80448	0.840909
knn	0.782609	0.822222	0.857062	0.856069	0.885073	0.941176		0.772727	0.809524	0.833333	0.83698	0.863782	0.939394		0.761905	0.789832	0.802174	0.81077	0.826067	0.883721		0.767442	0.786854	0.8	0.807573	0.816021	0.875		0.795454	0.828201	0.853658	0.848338	0.871795	0.918919		0.76087	0.798864	0.812657	0.81513	0.833333	0.871795		0.772727	0.809524	0.833333	0.83698	0.863782	0.939394
nnet	0.782609	0.824306	0.862665	0.856108	0.878049	0.926829		0.775	0.808362	0.827329	0.833781	0.857349	0.918919		0.733333	0.794071	0.813346	0.807719	0.821635	0.846154		0.756098	0.8	0.818151	0.816765	0.828867	0.891892		0.785714	0.832317	0.840909	0.844116	0.857143	0.918919		0.733333	0.801979	0.816068	0.815009	0.834302	0.868421		0.772727	0.812846	0.831301	0.830114	0.840909	0.9
glmnet	0.804348	0.822222	0.858804	0.855693	0.878049	0.925		0.755556	0.769985	0.787234	0.790368	0.805786	0.840909		0.75	0.770833	0.782609	0.786069	0.801087	0.840909		0.744681	0.769985	0.787234	0.788425	0.804348	0.840909		0.8	0.804348	0.818182	0.820663	0.837209	0.857143		0.723404	0.769763	0.791667	0.787869	0.804348	0.85		0.744681	0.769614	0.788966	0.7869	0.797678	0.826087
ran	0.804348	0.822222	0.858804	0.855693	0.878049	0.925		0.772727	0.807143	0.820202	0.829887	0.844967	0.918919		0.772727	0.797917	0.811739	0.812557	0.827899	0.863636		0.772727	0.808362	0.827778	0.827312	0.837209	0.897436		0.795454	0.826497	0.845454	0.844935	0.857143	0.923077		0.76087	0.789832	0.816068	0.825357	0.862454	0.9		0.772727	0.812846	0.824155	0.831376	0.844967	0.918919
svm	0.804348	0.822222	0.858804	0.855693	0.878049	0.925		0.75	0.782609	0.791667	0.800416	0.815011	0.868421		0.75	0.777211	0.78945	0.796308	0.808816	0.863636		0.75	0.777211	0.784921	0.795235	0.807147	0.868421		0.8	0.818182	0.839059	0.83462	0.85453	0.857143		0.76087	0.777211	0.795163	0.799068	0.810631	0.853658		0.75	0.782609	0.791667	0.800627	0.818182	0.868421
bglm	0.804348	0.822222	0.858804	0.855693	0.878049	0.925		0.755556	0.769985	0.787234	0.79016	0.80448	0.840909		0.75	0.770833	0.782609	0.786069	0.801087	0.840909		0.744681	0.769985	0.787234	0.787419	0.804348	0.840909		0.8	0.813953	0.831301	0.830647	0.84803	0.868421		0.73913	0.773551	0.793561	0.792241	0.808511	0.85		0.755556	0.776042	0.787234	0.790334	0.805786	0.840909
BlogReg	0.787234	0.813953	0.851829	0.847728	0.875	0.942857		0.76087	0.788051	0.8	0.816483	0.819159	0.945946		0.761905	0.776042	0.814871	0.807321	0.821635	0.853658		0.755556	0.79124	0.805217	0.807844	0.820175	0.888889		0.8	0.809524	0.835271	0.839001	0.85453	0.944444		0.733333	0.768412	0.8	0.801205	0.819886	0.90625		0.76087	0.8	0.810167	0.813109	0.819159	0.880952
rf	0.804348	0.822222	0.858804	0.854455	0.878049	0.925		0.755556	0.817125	0.827678	0.83108	0.839917	0.916667		0.755556	0.780706	0.809524	0.81057	0.834302	0.875		0.76087	0.809524	0.820202	0.826924	0.84222	0.894737		0.8	0.811552	0.822222	0.825348	0.840909	0.857143		0.76087	0.787234	0.813953	0.815288	0.838134	0.897436		0.755556	0.817584	0.831301	0.831128	0.842664	0.916667
rpart	0.782609	0.821212	0.837121	0.84299	0.875	0.918919		0.777778	0.802125	0.818182	0.82038	0.828977	0.897436		0.745098	0.777778	0.78945	0.794426	0.818182	0.833333		0.76087	0.793399	0.816068	0.820123	0.840909	0.897436		0.8	0.812846	0.827778	0.82742	0.840909	0.857143		0.772727	0.8	0.829268	0.82828	0.846898	0.894737		0.777778	0.802125	0.818182	0.82038	0.828977	0.897436
gbm	0.804348	0.839015	0.860465	0.864959	0.896053	0.945946		0.772727	0.791667	0.820202	0.826932	0.853658	0.921053		0.756098	0.784938	0.802174	0.798448	0.807147	0.840909		0.76087	0.811552	0.818182	0.827042	0.842193	0.921053		0.8	0.817125	0.835271	0.830375	0.840909	0.860465		0.772727	0.800069	0.818182	0.825234	0.84803	0.921053		0.777778	0.8	0.820202	0.830263	0.85625	0.921053
Precision
	Min.	1st	Median	Mean	3rd	Max.		Min.	1st	Median	Mean	3rd	Max.		Min.	1st	Median	Mean	3rd	Max.		Min.	1st	Median	Mean	3rd	Max.		Min.	1st	Median	Mean	3rd	Max.		Min.	1st	Median	Mean	3rd	Max.		Min.	1st	Median	Mean	3rd	Max.
glm	0.804348	0.822222	0.858804	0.855693	0.878049	0.925		0.755556	0.769614	0.787234	0.788958	0.804348	0.840909		0.738095	0.770833	0.782609	0.785474	0.801087	0.840909		0.744681	0.774814	0.787234	0.789295	0.804348	0.840909		0.8	0.813953	0.831301	0.833602	0.85453	0.9		0.73913	0.774814	0.793561	0.792764	0.808511	0.85		0.755556	0.769985	0.787234	0.789687	0.80448	0.840909
knn	0.782609	0.822222	0.857062	0.856069	0.885073	0.941176		0.772727	0.809524	0.833333	0.83698	0.863782	0.939394		0.761905	0.789832	0.802174	0.81077	0.826067	0.883721		0.767442	0.786854	0.8	0.807573	0.816021	0.875		0.795454	0.828201	0.853658	0.848338	0.871795	0.918919		0.76087	0.798864	0.812657	0.81513	0.833333	0.871795		0.772727	0.809524	0.833333	0.83698	0.863782	0.939394
nnet	0.782609	0.824306	0.862665	0.856108	0.878049	0.926829		0.775	0.808362	0.827329	0.833781	0.857349	0.918919		0.733333	0.794071	0.813346	0.807719	0.821635	0.846154		0.756098	0.8	0.818151	0.816765	0.828867	0.891892		0.785714	0.832317	0.840909	0.844116	0.857143	0.918919		0.733333	0.801979	0.816068	0.815009	0.834302	0.868421		0.772727	0.812846	0.831301	0.830114	0.840909	0.9
glmnet	0.804348	0.822222	0.858804	0.855693	0.878049	0.925		0.755556	0.769985	0.787234	0.790368	0.805786	0.840909		0.75	0.770833	0.782609	0.786069	0.801087	0.840909		0.744681	0.769985	0.787234	0.788425	0.804348	0.840909		0.8	0.804348	0.818182	0.820663	0.837209	0.857143		0.723404	0.769763	0.791667	0.787869	0.804348	0.85		0.744681	0.769614	0.788966	0.7869	0.797678	0.826087
ran	0.804348	0.822222	0.858804	0.855693	0.878049	0.925		0.772727	0.807143	0.820202	0.829887	0.844967	0.918919		0.772727	0.797917	0.811739	0.812557	0.827899	0.863636		0.772727	0.808362	0.827778	0.827312	0.837209	0.897436		0.795454	0.826497	0.845454	0.844935	0.857143	0.923077		0.76087	0.789832	0.816068	0.825357	0.862454	0.9		0.772727	0.812846	0.824155	0.831376	0.844967	0.918919
svm	0.804348	0.822222	0.858804	0.855693	0.878049	0.925		0.75	0.782609	0.791667	0.800416	0.815011	0.868421		0.75	0.777211	0.78945	0.796308	0.808816	0.863636		0.75	0.777211	0.784921	0.795235	0.807147	0.868421		0.8	0.818182	0.839059	0.83462	0.85453	0.857143		0.76087	0.777211	0.795163	0.799068	0.810631	0.853658		0.75	0.782609	0.791667	0.800627	0.818182	0.868421
bglm	0.804348	0.822222	0.858804	0.855693	0.878049	0.925		0.755556	0.769985	0.787234	0.79016	0.80448	0.840909		0.75	0.770833	0.782609	0.786069	0.801087	0.840909		0.744681	0.769985	0.787234	0.787419	0.804348	0.840909		0.8	0.813953	0.831301	0.830647	0.84803	0.868421		0.73913	0.773551	0.793561	0.792241	0.808511	0.85		0.755556	0.776042	0.787234	0.790334	0.805786	0.840909
BlogReg	0.787234	0.813953	0.851829	0.847728	0.875	0.942857		0.76087	0.788051	0.8	0.816483	0.819159	0.945946		0.761905	0.776042	0.814871	0.807321	0.821635	0.853658		0.755556	0.79124	0.805217	0.807844	0.820175	0.888889		0.8	0.809524	0.835271	0.839001	0.85453	0.944444		0.733333	0.768412	0.8	0.801205	0.819886	0.90625		0.76087	0.8	0.810167	0.813109	0.819159	0.880952
rf	0.804348	0.822222	0.858804	0.854455	0.878049	0.925		0.755556	0.817125	0.827678	0.83108	0.839917	0.916667		0.755556	0.780706	0.809524	0.81057	0.834302	0.875		0.76087	0.809524	0.820202	0.826924	0.84222	0.894737		0.8	0.811552	0.822222	0.825348	0.840909	0.857143		0.76087	0.787234	0.813953	0.815288	0.838134	0.897436		0.755556	0.817584	0.831301	0.831128	0.842664	0.916667
rpart	0.782609	0.821212	0.837121	0.84299	0.875	0.918919		0.777778	0.802125	0.818182	0.82038	0.828977	0.897436		0.745098	0.777778	0.78945	0.794426	0.818182	0.833333		0.76087	0.793399	0.816068	0.820123	0.840909	0.897436		0.8	0.812846	0.827778	0.82742	0.840909	0.857143		0.772727	0.8	0.829268	0.82828	0.846898	0.894737		0.777778	0.802125	0.818182	0.82038	0.828977	0.897436
gbm	0.804348	0.839015	0.860465	0.864959	0.896053	0.945946		0.772727	0.791667	0.820202	0.826932	0.853658	0.921053		0.756098	0.784938	0.802174	0.798448	0.807147	0.840909		0.76087	0.811552	0.818182	0.827042	0.842193	0.921053		0.8	0.817125	0.835271	0.830375	0.840909	0.860465		0.772727	0.800069	0.818182	0.825234	0.84803	0.921053		0.777778	0.8	0.820202	0.830263	0.85625	0.921053
Recall
	Min.	1st	Median	Mean	3rd	Max.		Min.	1st	Median	Mean	3rd	Max.		Min.	1st	Median	Mean	3rd	Max.		Min.	1st	Median	Mean	3rd	Max.		Min.	1st	Median	Mean	3rd	Max.		Min.	1st	Median	Mean	3rd	Max.		Min.	1st	Median	Mean	3rd	Max.
glm	0.918919	0.947368	0.973329	0.965541	0.973684	1		0.842105	0.920519	0.973329	0.950747	0.973684	1		0.815789	0.939723	0.972973	0.952205	0.973684	1		0.842105	0.912873	0.973329	0.948044	0.973684	1		0.891892	0.945571	0.972598	0.965766	1	1		0.894737	0.939189	0.972973	0.961309	1	1		0.868421	0.920519	0.960171	0.949431	0.973684	1
knn	0.842105	0.939723	0.947368	0.94808	0.973684	1		0.815789	0.894737	0.933499	0.917639	0.947368	0.973684		0.842105	0.912162	0.945946	0.937482	0.973684	1		0.868421	0.921053	0.946657	0.946871	0.973684	1		0.888889	0.944444	0.945946	0.953303	0.97241	1		0.815789	0.894026	0.921053	0.925533	0.973151	1		0.815789	0.894737	0.933499	0.917639	0.947368	0.973684
nnet	0.842105	0.921053	0.972973	0.94712	0.973684	1		0.763158	0.894026	0.933499	0.921586	0.947368	1		0.815789	0.868421	0.947368	0.922866	0.972973	1		0.815789	0.868421	0.893314	0.904303	0.946302	1		0.916667	0.945946	0.972973	0.9753	1	1		0.837838	0.886024	0.907895	0.91611	0.95377	0.973684		0.815789	0.894737	0.918919	0.924218	0.947368	0.973684
glmnet	0.918919	0.947368	0.973329	0.965541	0.973684	1		0.868421	0.920519	0.973329	0.953378	0.980263	1		0.868421	0.939723	0.972973	0.954836	0.973684	1		0.868421	0.920519	0.973329	0.952063	0.973684	1		0.972222	1	1	0.997222	1	1		0.894737	0.939723	0.972973	0.962624	1	1		0.868421	0.945946	0.973684	0.965434	1	1
ran	0.918919	0.947368	0.973329	0.965541	0.973684	1		0.842105	0.918919	0.933499	0.930974	0.947368	1		0.815789	0.912873	0.945946	0.937553	0.980263	1		0.868421	0.912873	0.921053	0.928343	0.946302	0.973684		0.916667	0.965278	0.972973	0.972447	1	1		0.868421	0.920519	0.945946	0.942888	0.973684	1		0.842105	0.918919	0.933499	0.934922	0.95377	1
svm	0.918919	0.947368	0.973329	0.965541	0.973684	1		0.842105	0.918919	0.947368	0.942745	0.973151	1		0.891892	0.947013	0.973684	0.967923	1	1		0.842105	0.920519	0.947368	0.944061	0.973684	1		0.944444	0.972973	1	0.98765	1	1		0.815789	0.921053	0.947368	0.946871	0.973684	1		0.842105	0.918919	0.947368	0.944061	0.973151	1
bglm	0.918919	0.947368	0.973329	0.965541	0.973684	1		0.868421	0.920519	0.973329	0.952063	0.973684	1		0.868421	0.939723	0.972973	0.954836	0.973684	1		0.868421	0.920519	0.973329	0.952063	0.973684	1		0.891892	0.945571	0.972598	0.967117	1	1		0.894737	0.939723	0.972973	0.962624	1	1		0.868421	0.920519	0.95946	0.949467	0.973684	1
BlogReg	0.868421	0.921053	0.947368	0.95096	0.973684	1		0.763158	0.837838	0.894737	0.889723	0.946302	0.973684		0.736842	0.814545	0.866643	0.86835	0.921053	0.973684		0.710526	0.842105	0.918919	0.884459	0.921053	0.947368		0.888889	0.944444	0.945195	0.953378	0.972973	1		0.736842	0.855263	0.933499	0.903094	0.972973	1		0.763158	0.842105	0.894737	0.895199	0.945946	0.973684
rf	0.918919	0.947368	0.973684	0.969523	1	1		0.815789	0.868421	0.894737	0.911024	0.947368	1		0.763158	0.888158	0.918919	0.907112	0.945946	1		0.815789	0.894737	0.919986	0.917603	0.946302	1		0.972222	1	1	0.997222	1	1		0.842105	0.921053	0.945946	0.945555	0.973684	1		0.815789	0.868421	0.906828	0.907041	0.947368	1
rpart	0.864865	0.921053	0.972973	0.950818	0.973684	1		0.864865	0.939723	0.947368	0.952205	0.973684	1		0.815789	0.920519	0.946657	0.942888	0.980263	1		0.864865	0.921053	0.947368	0.948186	0.973684	1		0.916667	0.972785	1	0.986224	1	1		0.789474	0.885135	0.906828	0.904161	0.927276	0.973684		0.864865	0.939723	0.947368	0.952205	0.973684	1
gbm	0.918919	0.947368	0.973329	0.96426	0.973684	1		0.891892	0.921053	0.947368	0.952134	0.973684	1		0.837838	0.891892	0.933499	0.930761	0.973684	1		0.891892	0.939723	0.947368	0.948186	0.972973	1		0.944444	1	1	0.993056	1	1		0.868421	0.920519	0.945946	0.94143	0.973151	1		0.864865	0.921053	0.946657	0.948115	0.973684	1
Sensitivity
	Min.	1st	Median	Mean	3rd	Max.		Min.	1st	Median	Mean	3rd	Max.		Min.	1st	Median	Mean	3rd	Max.		Min.	1st	Median	Mean	3rd	Max.		Min.	1st	Median	Mean	3rd	Max.		Min.	1st	Median	Mean	3rd	Max.		Min.	1st	Median	Mean	3rd	Max.
glm	0.918919	0.947368	0.973329	0.965541	0.973684	1		0.842105	0.920519	0.973329	0.950747	0.973684	1		0.815789	0.939723	0.972973	0.952205	0.973684	1		0.842105	0.912873	0.973329	0.948044	0.973684	1		0.891892	0.945571	0.972598	0.965766	1	1		0.894737	0.939189	0.972973	0.961309	1	1		0.868421	0.920519	0.960171	0.949431	0.973684	1
knn	0.842105	0.939723	0.947368	0.94808	0.973684	1		0.815789	0.894737	0.933499	0.917639	0.947368	0.973684		0.842105	0.912162	0.945946	0.937482	0.973684	1		0.868421	0.921053	0.946657	0.946871	0.973684	1		0.888889	0.944444	0.945946	0.953303	0.97241	1		0.815789	0.894026	0.921053	0.925533	0.973151	1		0.815789	0.894737	0.933499	0.917639	0.947368	0.973684
nnet	0.842105	0.921053	0.972973	0.94712	0.973684	1		0.763158	0.894026	0.933499	0.921586	0.947368	1		0.815789	0.868421	0.947368	0.922866	0.972973	1		0.815789	0.868421	0.893314	0.904303	0.946302	1		0.916667	0.945946	0.972973	0.9753	1	1		0.837838	0.886024	0.907895	0.91611	0.95377	0.973684		0.815789	0.894737	0.918919	0.924218	0.947368	0.973684
glmnet	0.918919	0.947368	0.973329	0.965541	0.973684	1		0.868421	0.920519	0.973329	0.953378	0.980263	1		0.868421	0.939723	0.972973	0.954836	0.973684	1		0.868421	0.920519	0.973329	0.952063	0.973684	1		0.972222	1	1	0.997222	1	1		0.894737	0.939723	0.972973	0.962624	1	1		0.868421	0.945946	0.973684	0.965434	1	1
ran	0.918919	0.947368	0.973329	0.965541	0.973684	1		0.842105	0.918919	0.933499	0.930974	0.947368	1		0.815789	0.912873	0.945946	0.937553	0.980263	1		0.868421	0.912873	0.921053	0.928343	0.946302	0.973684		0.916667	0.965278	0.972973	0.972447	1	1		0.868421	0.920519	0.945946	0.942888	0.973684	1		0.842105	0.918919	0.933499	0.934922	0.95377	1
svm	0.918919	0.947368	0.973329	0.965541	0.973684	1		0.842105	0.918919	0.947368	0.942745	0.973151	1		0.891892	0.947013	0.973684	0.967923	1	1		0.842105	0.920519	0.947368	0.944061	0.973684	1		0.944444	0.972973	1	0.98765	1	1		0.815789	0.921053	0.947368	0.946871	0.973684	1		0.842105	0.918919	0.947368	0.944061	0.973151	1
bglm	0.918919	0.947368	0.973329	0.965541	0.973684	1		0.868421	0.920519	0.973329	0.952063	0.973684	1		0.868421	0.939723	0.972973	0.954836	0.973684	1		0.868421	0.920519	0.973329	0.952063	0.973684	1		0.891892	0.945571	0.972598	0.967117	1	1		0.894737	0.939723	0.972973	0.962624	1	1		0.868421	0.920519	0.95946	0.949467	0.973684	1
BlogReg	0.868421	0.921053	0.947368	0.95096	0.973684	1		0.763158	0.837838	0.894737	0.889723	0.946302	0.973684		0.736842	0.814545	0.866643	0.86835	0.921053	0.973684		0.710526	0.842105	0.918919	0.884459	0.921053	0.947368		0.888889	0.944444	0.945195	0.953378	0.972973	1		0.736842	0.855263	0.933499	0.903094	0.972973	1		0.763158	0.842105	0.894737	0.895199	0.945946	0.973684
rf	0.918919	0.947368	0.973684	0.969523	1	1		0.815789	0.868421	0.894737	0.911024	0.947368	1		0.763158	0.888158	0.918919	0.907112	0.945946	1		0.815789	0.894737	0.919986	0.917603	0.946302	1		0.972222	1	1	0.997222	1	1		0.842105	0.921053	0.945946	0.945555	0.973684	1		0.815789	0.868421	0.906828	0.907041	0.947368	1
rpart	0.864865	0.921053	0.972973	0.950818	0.973684	1		0.864865	0.939723	0.947368	0.952205	0.973684	1		0.815789	0.920519	0.946657	0.942888	0.980263	1		0.864865	0.921053	0.947368	0.948186	0.973684	1		0.916667	0.972785	1	0.986224	1	1		0.789474	0.885135	0.906828	0.904161	0.927276	0.973684		0.864865	0.939723	0.947368	0.952205	0.973684	1
gbm	0.918919	0.947368	0.973329	0.96426	0.973684	1		0.891892	0.921053	0.947368	0.952134	0.973684	1		0.837838	0.891892	0.933499	0.930761	0.973684	1		0.891892	0.939723	0.947368	0.948186	0.972973	1		0.944444	1	1	0.993056	1	1		0.868421	0.920519	0.945946	0.94143	0.973151	1		0.864865	0.921053	0.946657	0.948115	0.973684	1
Specificity
	Min.	1st	Median	Mean	3rd	Max.		Min.	1st	Median	Mean	3rd	Max.		Min.	1st	Median	Mean	3rd	Max.		Min.	1st	Median	Mean	3rd	Max.		Min.	1st	Median	Mean	3rd	Max.		Min.	1st	Median	Mean	3rd	Max.		Min.	1st	Median	Mean	3rd	Max.
glm	0.25	0.371795	0.519231	0.497756	0.615385	0.769231		0.0769231	0.136218	0.230769	0.22468	0.307692	0.416667		0.0769231	0.0833333	0.198718	0.208974	0.307692	0.416667		0.0769231	0.163462	0.230769	0.228846	0.307692	0.416667		0	0.111111	0.173611	0.207639	0.333333	0.555556		0	0.145833	0.25	0.233333	0.307692	0.5		0.0769231	0.136218	0.230769	0.228846	0.314103	0.416667
knn	0.166667	0.384615	0.5	0.50609	0.628205	0.833333		0.166667	0.371795	0.416667	0.447756	0.583333	0.833333		0.166667	0.25	0.307692	0.333333	0.427885	0.583333		0.166667	0.230769	0.25	0.311218	0.346154	0.583333		0	0.125	0.333333	0.295833	0.444444	0.666667		0.0833333	0.293269	0.384615	0.357051	0.427885	0.583333		0.166667	0.371795	0.416667	0.447756	0.583333	0.833333
nnet	0.166667	0.408654	0.560897	0.509936	0.615385	0.769231		0.166667	0.333333	0.416667	0.436859	0.520833	0.75		0	0.25	0.333333	0.329487	0.427885	0.5		0.0833333	0.3125	0.400641	0.377564	0.461539	0.692308		0	0.197917	0.222222	0.257639	0.333333	0.666667		0.0769231	0.326923	0.384615	0.367628	0.416667	0.583333		0.230769	0.371795	0.439103	0.423718	0.471154	0.666667
glmnet	0.25	0.371795	0.519231	0.497756	0.615385	0.769231		0.0769231	0.136218	0.230769	0.228846	0.314103	0.416667		0.0769231	0.0833333	0.198718	0.208974	0.307692	0.416667		0.0769231	0.0833333	0.230769	0.220833	0.307692	0.416667		0	0	0.111111	0.10625	0.222222	0.333333		0	0.145833	0.230769	0.208974	0.307692	0.5		0.0769231	0.0833333	0.198718	0.205128	0.307692	0.333333
ran	0.25	0.371795	0.519231	0.497756	0.615385	0.769231		0.166667	0.333333	0.384615	0.415385	0.480769	0.75		0.166667	0.25	0.358974	0.342308	0.416667	0.5		0.166667	0.333333	0.400641	0.408013	0.461539	0.666667		0	0.121528	0.236111	0.263194	0.333333	0.666667		0.0833333	0.293269	0.358974	0.385897	0.549679	0.692308		0.166667	0.333333	0.384615	0.419551	0.480769	0.75
svm	0.25	0.371795	0.519231	0.497756	0.615385	0.769231		0.0833333	0.166667	0.230769	0.281731	0.346154	0.583333		0.0833333	0.163462	0.230769	0.244551	0.314103	0.5		0.0833333	0.166667	0.230769	0.257051	0.346154	0.583333		0	0.111111	0.222222	0.196528	0.333333	0.333333		0.0833333	0.166667	0.25	0.271154	0.384615	0.538462		0.0833333	0.166667	0.230769	0.281731	0.346154	0.583333
bglm	0.25	0.371795	0.519231	0.497756	0.615385	0.769231		0.0769231	0.136218	0.230769	0.228846	0.314103	0.416667		0.0769231	0.0833333	0.198718	0.208974	0.307692	0.416667		0.0769231	0.0833333	0.230769	0.216667	0.307692	0.416667		0	0.111111	0.173611	0.190972	0.270833	0.444444		0	0.145833	0.25	0.229167	0.307692	0.5		0.0769231	0.163462	0.240385	0.233013	0.314103	0.416667
BlogReg	0.166667	0.333333	0.5	0.469551	0.591346	0.833333		0.153846	0.25	0.384615	0.38718	0.416667	0.833333		0.153846	0.214744	0.416667	0.363461	0.461539	0.583333		0.0833333	0.245192	0.333333	0.354808	0.416667	0.692308		0	0.111111	0.222222	0.240972	0.333333	0.777778		0	0.136218	0.320513	0.30609	0.427885	0.75		0.153846	0.25	0.358974	0.371474	0.427885	0.583333
rf	0.25	0.333333	0.519231	0.489423	0.615385	0.769231		0.0833333	0.333333	0.416667	0.43141	0.509615	0.75		0.0833333	0.245192	0.384615	0.355128	0.416667	0.615385		0.0833333	0.333333	0.400641	0.412179	0.471154	0.666667		0	0	0.111111	0.134028	0.222222	0.333333		0.0833333	0.214744	0.333333	0.341987	0.461539	0.666667		0.0833333	0.371795	0.416667	0.435577	0.509615	0.75
rpart	0.166667	0.333333	0.439103	0.453846	0.591346	0.75		0.166667	0.25	0.358974	0.362179	0.427885	0.666667		0	0.166667	0.240385	0.253526	0.346154	0.461539		0.0833333	0.245192	0.358974	0.362179	0.461539	0.666667		0	0.111111	0.166667	0.156944	0.222222	0.333333		0.230769	0.333333	0.416667	0.428205	0.520833	0.666667		0.166667	0.25	0.358974	0.362179	0.427885	0.666667
gbm	0.25	0.416667	0.519231	0.534615	0.666667	0.833333		0.166667	0.245192	0.358974	0.386859	0.5	0.75		0.153846	0.230769	0.278846	0.286218	0.346154	0.416667		0.153846	0.3125	0.384615	0.391987	0.480769	0.75		0	0.111111	0.222222	0.167361	0.222222	0.333333		0.166667	0.288461	0.358974	0.386539	0.5	0.769231		0.166667	0.25	0.358974	0.403526	0.549679	0.75
logLoss
	Min.	1st	Median	Mean	3rd	Max.		Min.	1st	Median	Mean	3rd	Max.		Min.	1st	Median	Mean	3rd	Max.		Min.	1st	Median	Mean	3rd	Max.		Min.	1st	Median	Mean	3rd	Max.		Min.	1st	Median	Mean	3rd	Max.		Min.	1st	Median	Mean	3rd	Max.
glm	0.241261	0.361196	0.413926	0.438304	0.471953	0.878001		0.386935	0.451033	0.498992	0.527565	0.541002	0.85151		0.388643	0.463328	0.504327	0.53183	0.544608	0.866115		0.387201	0.454911	0.500916	0.529838	0.549098	0.853971		0.347511	0.412265	0.449341	0.484837	0.490382	0.925577		0.427907	0.488393	0.510073	0.514037	0.542128	0.617336		0.394231	0.451773	0.499424	0.528555	0.548637	0.850884
knn	0.20854	0.9936	2.28998	1.94668	2.50991	3.67907		0.368491	1.0234	1.76305	1.98994	3.02217	3.78129		0.400548	1.07007	1.79642	1.85519	2.42298	3.7625		0.358261	1.03819	1.09626	1.19772	1.34838	2.39651		0.332621	1.08944	1.83347	2.03188	2.52597	5.43924		0.421099	0.937423	1.12871	1.27072	1.76836	2.54129		0.364028	1.02396	1.76305	1.9897	3.02217	3.78129
nnet	0.235111	0.384547	0.39954	0.431821	0.489159	0.626409		0.342507	0.434582	0.513055	0.49001	0.538588	0.615572		0.370324	0.469042	0.530611	0.516343	0.580987	0.60151		0.377641	0.490812	0.548314	0.753131	0.684158	2.53298		0.358625	0.42417	0.472279	0.635115	0.65158	1.86662		0.402807	0.468681	0.492219	0.497508	0.5363	0.651775		0.323724	0.450018	0.477808	0.497745	0.575556	0.693953
glmnet	0.300084	0.373148	0.412488	0.419623	0.469791	0.538602		0.391587	0.455443	0.497697	0.498806	0.526047	0.6545		0.39005	0.464133	0.503895	0.504589	0.531949	0.63953		0.391841	0.458794	0.499073	0.500862	0.529143	0.654463		0.382575	0.434614	0.451763	0.457058	0.470293	0.550297		0.429578	0.48877	0.510251	0.51395	0.540807	0.614706		0.415802	0.469212	0.506221	0.505037	0.534917	0.62663
ran	0.306384	0.366359	0.410587	0.407009	0.445606	0.493494		0.339835	0.404398	0.470597	0.449547	0.495538	0.525937		0.342285	0.447831	0.505255	0.497077	0.554932	0.596987		0.36138	0.419834	0.488734	0.471272	0.515675	0.588704		0.299556	0.372504	0.402921	0.408687	0.453887	0.539169		0.387028	0.44612	0.47862	0.474844	0.509182	0.573782		0.339436	0.402076	0.462676	0.449544	0.496044	0.540128
svm	0.290681	0.375338	0.431275	0.418416	0.453075	0.527674		0.367045	0.468243	0.489102	0.492203	0.524465	0.589188		0.363388	0.483404	0.50451	0.500511	0.51794	0.60448		0.384188	0.467778	0.490111	0.493622	0.531786	0.576663		0.349137	0.423748	0.436583	0.443251	0.476992	0.511573		0.426665	0.484337	0.50371	0.509339	0.534629	0.592319		0.368127	0.468687	0.490178	0.492754	0.523497	0.590345
bglm	0.246115	0.351428	0.404132	0.406533	0.470491	0.558694		0.391875	0.454951	0.497177	0.49824	0.524324	0.654347		0.393215	0.46692	0.499477	0.502521	0.532432	0.637633		0.392145	0.458635	0.498603	0.500365	0.527812	0.654287		0.349863	0.413777	0.446191	0.449955	0.478386	0.571977		0.428529	0.488536	0.510149	0.513934	0.54144	0.615926		0.397743	0.455179	0.499757	0.498682	0.533251	0.648912
BlogReg	0.356706	0.375144	0.478846	0.471145	0.539483	0.623466		0.337575	0.471466	0.554649	0.554679	0.631352	0.887826		0.446058	0.505465	0.559153	0.555458	0.604476	0.660741		0.48974	0.500253	0.540285	0.562886	0.618822	0.760818		0.345326	0.48219	0.510359	0.494718	0.538359	0.594991		0.447825	0.533625	0.573721	0.64147	0.64115	1.38267		0.337575	0.475859	0.531079	0.538272	0.573906	0.887826
rf	0.28475	0.446793	0.5691	0.682886	0.673334	2.47888		0.352297	0.453795	0.494335	0.553625	0.564128	1.16477		0.395118	0.48929	0.572536	0.599248	0.636988	1.26057		0.39379	0.440349	0.50063	0.501306	0.544089	0.666652		0.386494	0.552951	0.661606	0.821746	0.973101	2.10303		0.379863	0.478077	0.529605	0.635	0.646067	1.882		0.358295	0.435693	0.501081	0.556631	0.5577	1.1734
rpart	0.317396	0.402232	0.449444	0.440203	0.472125	0.553832		0.398475	0.466944	0.5051	0.561912	0.525029	1.2019		0.432862	0.492249	0.518434	0.517029	0.551477	0.60308		0.398475	0.466944	0.513698	0.566334	0.559861	1.19633		0.39601	0.428667	0.45471	0.463598	0.493419	0.560263		0.424855	0.45543	0.497747	0.50491	0.545334	0.64733		0.398475	0.466944	0.5051	0.561912	0.525029	1.2019
gbm	0.25788	0.356541	0.422571	0.405117	0.465458	0.511646		0.357701	0.422589	0.469616	0.464368	0.496438	0.576591		0.401077	0.457354	0.508027	0.502919	0.536176	0.639884		0.363173	0.430699	0.470845	0.470874	0.508201	0.630228		0.364347	0.414498	0.45666	0.447261	0.476736	0.518029		0.360486	0.439677	0.479275	0.472216	0.505435	0.574924		0.354108	0.423258	0.466463	0.460952	0.498005	0.565292
prAUC
	Min.	1st	Median	Mean	3rd	Max.		Min.	1st	Median	Mean	3rd	Max.		Min.	1st	Median	Mean	3rd	Max.		Min.	1st	Median	Mean	3rd	Max.		Min.	1st	Median	Mean	3rd	Max.		Min.	1st	Median	Mean	3rd	Max.		Min.	1st	Median	Mean	3rd	Max.
glm	0.571249	0.672454	0.690732	0.7142	0.774585	0.870705		0.473755	0.580549	0.627222	0.627156	0.664676	0.790161		0.501417	0.567403	0.61787	0.62042	0.657935	0.769651		0.47386	0.576388	0.619219	0.621636	0.660984	0.783443		0.452542	0.509876	0.575738	0.566217	0.627126	0.702371		0.474354	0.579338	0.611071	0.624205	0.683431	0.748882		0.49107	0.602493	0.662717	0.654737	0.699803	0.788266
knn	0.294166	0.369736	0.39186	0.403903	0.458331	0.492073		0.338387	0.396578	0.452367	0.448138	0.493771	0.579557		0.385765	0.454856	0.506598	0.50914	0.551947	0.690257		0.369974	0.474818	0.518861	0.518295	0.559827	0.644686		0.26134	0.319184	0.376431	0.375432	0.429952	0.516804		0.414094	0.499306	0.525652	0.545202	0.61137	0.687737		0.338387	0.396574	0.451907	0.446993	0.493771	0.579557
nnet	0.171626	0.446186	0.629269	0.560313	0.683096	0.86502		0.588587	0.630781	0.676034	0.686059	0.733333	0.803509		0.550284	0.606432	0.642859	0.656002	0.707429	0.768805		0.478847	0.530797	0.556655	0.573315	0.607527	0.707149		0.361253	0.464246	0.518439	0.512281	0.561663	0.671502		0.522933	0.599923	0.635158	0.652421	0.706651	0.767308		0.53431	0.641945	0.678036	0.686028	0.727655	0.822047
glmnet	0.58193	0.675121	0.716525	0.734297	0.802929	0.887383		0.498044	0.600815	0.661478	0.656336	0.699222	0.802258		0.528444	0.59678	0.650215	0.649589	0.694363	0.801881		0.499128	0.590232	0.657748	0.650425	0.695345	0.800345		0.440988	0.538261	0.598565	0.587117	0.639136	0.694967		0.474354	0.579338	0.612193	0.624287	0.683431	0.748882		0.465356	0.598951	0.646484	0.651632	0.70693	0.802661
ran	0.628951	0.704996	0.756357	0.761768	0.800069	0.918543		0.606646	0.643489	0.681948	0.695103	0.735995	0.809427		0.517425	0.596385	0.63743	0.648782	0.691483	0.792135		0.571536	0.630466	0.703458	0.687586	0.730263	0.788424		0.545499	0.610659	0.666361	0.658213	0.699754	0.754922		0.574103	0.621406	0.684851	0.682491	0.75352	0.812018		0.614379	0.638989	0.687998	0.698622	0.750514	0.806273
svm	0.641733	0.696976	0.746992	0.752836	0.785225	0.900923		0.586898	0.624817	0.673451	0.686662	0.722049	0.86448		0.541835	0.61686	0.653524	0.667149	0.692449	0.819681		0.55714	0.61236	0.676111	0.677229	0.719219	0.857072		0.517395	0.55828	0.612195	0.622774	0.691531	0.76667		0.468626	0.557059	0.600818	0.620979	0.671313	0.847467		0.566634	0.618744	0.668819	0.681384	0.724065	0.863028
bglm	0.592458	0.691594	0.74458	0.742317	0.793742	0.910179		0.495522	0.601441	0.661478	0.655212	0.699531	0.802258		0.525737	0.597531	0.647108	0.650043	0.682718	0.804497		0.49742	0.590554	0.656879	0.648556	0.694346	0.800345		0.459617	0.540432	0.599626	0.599197	0.660702	0.757927		0.474354	0.579338	0.611071	0.623923	0.683431	0.748882		0.491557	0.599499	0.662661	0.654137	0.704838	0.794338
BlogReg	0.546701	0.597097	0.646843	0.649526	0.698944	0.842344		0.36566	0.524524	0.550148	0.560013	0.613648	0.740129		0.396171	0.493068	0.522327	0.531354	0.586714	0.655755		0.421872	0.461153	0.530336	0.538049	0.570399	0.708651		0.359167	0.431816	0.49555	0.502547	0.553089	0.748009		0	0.376462	0.549357	0.489605	0.618556	0.710423		0.491011	0.524265	0.544782	0.577039	0.641785	0.740129
rf	0.545156	0.636203	0.672603	0.681885	0.740572	0.804163		0.5591	0.655927	0.704455	0.693594	0.716399	0.815065		0.519449	0.567378	0.628302	0.635693	0.675377	0.760057		0.608412	0.641016	0.680313	0.682642	0.721286	0.756191		0.42683	0.496371	0.585639	0.562917	0.619329	0.684055		0.540156	0.589743	0.636601	0.657423	0.713638	0.838322		0.59557	0.661644	0.692165	0.694928	0.727788	0.79982
rpart	0.121403	0.15568	0.180383	0.18728	0.22156	0.295504		0.295446	0.535593	0.571357	0.573453	0.637943	0.778584		0	0.247743	0.448765	0.385717	0.544964	0.644361		0.343398	0.534876	0.577174	0.586542	0.637943	0.778584		0.0610796	0.167366	0.201081	0.218219	0.240587	0.471114		0.425512	0.472053	0.506497	0.50797	0.53548	0.649843		0.295446	0.535593	0.571357	0.573453	0.637943	0.778584
gbm	0.649609	0.688438	0.731447	0.752262	0.805381	0.900118		0.597532	0.656252	0.679294	0.699918	0.741523	0.844171		0.516057	0.605221	0.64198	0.651776	0.711776	0.781111		0.575297	0.665528	0.691112	0.700048	0.737795	0.833228		0.522441	0.567096	0.610156	0.614745	0.639097	0.77492		0.555962	0.639204	0.675372	0.689284	0.74128	0.861376		0.605069	0.661465	0.695899	0.704997	0.74541	0.815482
[truncated: 18 more columns]

## Sheet: Supplementary Data 5
AUC	wt_mol_test1							wt_mol_test2							wt_mol_test3							wt_mol_test4
	Min.	1st	Median	Mean	3rd	Max.		Min.	1st	Median	Mean	3rd	Max.		Min.	1st	Median	Mean	3rd	Max.		Min.	1st	Median	Mean	3rd	Max.
glm	0.589912	0.699051	0.766996	0.75202	0.797592	0.85636		0.547297	0.672284	0.717534	0.711512	0.771107	0.816886		0.618421	0.718072	0.773912	0.75932	0.80394	0.85636		0.41554	0.543396	0.581436	0.591601	0.637474	0.775468
knn	0.564189	0.661774	0.768725	0.750078	0.804634	0.903326		0.560811	0.663434	0.73195	0.713572	0.769945	0.847588		0.565315	0.692879	0.78028	0.76033	0.811129	0.898129		0.41554	0.534539	0.569213	0.581897	0.635458	0.753289
nnet	0.718468	0.756941	0.788774	0.78773	0.823098	0.864035		0.551802	0.679995	0.732456	0.716765	0.769945	0.847588		0.605263	0.701577	0.763297	0.750973	0.801999	0.846491		0.41554	0.542763	0.57548	0.588732	0.657197	0.753289
glmnet	0.612939	0.754273	0.784085	0.776722	0.813997	0.855263		0.545045	0.668311	0.716294	0.713036	0.778104	0.838816		0.625	0.75835	0.789747	0.779698	0.807102	0.864035		0.41554	0.529879	0.570235	0.582502	0.626559	0.775468
ran	0.76417	0.781749	0.824265	0.814349	0.839912	0.860707		0.545045	0.678728	0.724272	0.70913	0.783415	0.83443		0.70045	0.788629	0.806638	0.805807	0.848731	0.878543		0.41554	0.542763	0.57548	0.586584	0.65083	0.764254
svm	0.53491	0.6642	0.719804	0.702029	0.76398	0.807692		0.337719	0.507017	0.616732	0.583814	0.672749	0.794956		0.603604	0.671141	0.745108	0.739897	0.810855	0.877339		0.319079	0.454057	0.503334	0.521428	0.561741	0.756757
bglm	0.634868	0.729989	0.787203	0.770997	0.816587	0.85307		0.545045	0.668311	0.716294	0.712265	0.775541	0.838816		0.631579	0.744977	0.794398	0.775115	0.820433	0.844595		0.41554	0.543396	0.581436	0.591601	0.637474	0.775468
BlogReg	0.466216	0.628289	0.694906	0.685885	0.739345	0.838964		0.533401	0.585985	0.632824	0.624654	0.663851	0.70614		0.547297	0.662839	0.699025	0.687639	0.725606	0.800439		0.453441	0.49922	0.537162	0.543064	0.592535	0.642544
rf	0.628289	0.713549	0.784539	0.768232	0.837619	0.856549		0.497748	0.601537	0.651485	0.658246	0.711386	0.822368		0.695946	0.750295	0.777064	0.781609	0.825384	0.866228		0.489035	0.513549	0.541682	0.55238	0.568657	0.682018
gbm	0.576577	0.666393	0.769751	0.744991	0.808212	0.879505		0.545045	0.656798	0.730136	0.702775	0.770959	0.805921		0.650901	0.754386	0.777798	0.7757	0.807186	0.87526		0.41554	0.532072	0.581436	0.580109	0.635429	0.753289
Accuracy
	Min.	1st	Median	Mean	3rd	Max.		Min.	1st	Median	Mean	3rd	Max.		Min.	1st	Median	Mean	3rd	Max.		Min.	1st	Median	Mean	3rd	Max.
glm	0.64	0.764706	0.797959	0.783086	0.817245	0.843137		0.666667	0.743823	0.77	0.76416	0.787215	0.82		0.68	0.756274	0.777755	0.781065	0.817245	0.86		0.74	0.745098	0.755102	0.75204	0.76	0.76
knn	0.68	0.776177	0.790116	0.785907	0.817245	0.862745		0.74	0.76	0.777755	0.774083	0.78	0.84		0.653061	0.752601	0.78	0.778884	0.82	0.86		0.74	0.745098	0.755102	0.75204	0.76	0.76
nnet	0.755102	0.78	0.810124	0.807008	0.837551	0.88		0.74	0.76	0.77551	0.774064	0.78	0.84		0.693878	0.755	0.787959	0.779944	0.817245	0.843137		0.72	0.743823	0.755102	0.754001	0.76	0.78
glmnet	0.7	0.776177	0.801961	0.800947	0.84	0.86		0.666667	0.743823	0.77	0.76416	0.787215	0.82		0.7	0.763529	0.795918	0.794027	0.825	0.86		0.74	0.745098	0.755102	0.75204	0.76	0.76
ran	0.745098	0.782113	0.82	0.808115	0.825	0.86		0.74	0.76	0.777755	0.774083	0.78	0.84		0.7	0.783235	0.816326	0.801128	0.826831	0.86		0.72	0.743823	0.755102	0.75004	0.76	0.76
svm	0.7	0.751327	0.767755	0.775925	0.805882	0.84		0.666667	0.76	0.77551	0.769162	0.78	0.84		0.72	0.772809	0.78	0.787046	0.805	0.857143		0.74	0.743823	0.755102	0.75104	0.76	0.76
bglm	0.72	0.76	0.790116	0.791986	0.82	0.857143		0.666667	0.743823	0.77	0.76416	0.787215	0.82		0.745098	0.763529	0.790116	0.791066	0.82	0.84		0.74	0.745098	0.755102	0.75204	0.76	0.76
BlogReg	0.55102	0.72549	0.76	0.748716	0.796939	0.82		0.666667	0.743823	0.77	0.76416	0.787215	0.82		0.673469	0.73102	0.78	0.760998	0.8	0.82		0.74	0.745098	0.755102	0.75204	0.76	0.76
rf	0.755102	0.793017	0.801961	0.809969	0.837551	0.862745		0.74	0.76	0.777755	0.774083	0.78	0.84		0.7	0.756274	0.777755	0.785164	0.824184	0.88		0.72	0.743823	0.755102	0.75004	0.76	0.76
gbm	0.72	0.758776	0.78	0.785006	0.805882	0.877551		0.666667	0.76	0.777755	0.770162	0.78	0.84		0.734694	0.795	0.818163	0.809048	0.837551	0.84		0.74	0.745098	0.755102	0.75204	0.76	0.76
Balanced_Accuracy
	Min.	1st	Median	Mean	3rd	Max.		Min.	1st	Median	Mean	3rd	Max.		Min.	1st	Median	Mean	3rd	Max.		Min.	1st	Median	Mean	3rd	Max.
glm	0.572368	0.663125	0.686331	0.688158	0.726341	0.778586		0.472672	0.527707	0.548987	0.559177	0.604275	0.653509		0.572368	0.647185	0.677933	0.681318	0.721449	0.822368		0.5	0.5	0.5	0.5	0.5	0.5
knn	0.532895	0.620066	0.652994	0.661176	0.711689	0.80668		0.486842	0.538462	0.541667	0.547082	0.550481	0.666667		0.545045	0.619307	0.679216	0.66883	0.711075	0.780702		0.5	0.5	0.5	0.5	0.5	0.5
nnet	0.556306	0.654985	0.699871	0.693113	0.739827	0.807018		0.486842	0.538462	0.541667	0.549594	0.563499	0.666667		0.557018	0.627534	0.677971	0.674585	0.72869	0.768219		0.486486	0.5	0.5	0.506679	0.5	0.541667
glmnet	0.529279	0.659057	0.702851	0.687687	0.752193	0.780665		0.472672	0.527707	0.548987	0.559177	0.604275	0.653509		0.54386	0.632283	0.686123	0.677718	0.728704	0.792793		0.5	0.5	0.5	0.5	0.5	0.5
ran	0.597973	0.69003	0.707134	0.708399	0.752554	0.79386		0.486842	0.538462	0.541667	0.547082	0.550481	0.666667		0.546053	0.674751	0.717105	0.708179	0.751393	0.830561		0.486486	0.5	0.5	0.498666	0.5	0.5
svm	0.489035	0.549896	0.577673	0.59706	0.622343	0.752193		0.472672	0.538462	0.541667	0.543774	0.547102	0.666667		0.512146	0.584005	0.607034	0.626267	0.668433	0.792793		0.486842	0.5	0.5	0.499342	0.5	0.5
bglm	0.542793	0.624241	0.679366	0.672073	0.728704	0.792793		0.472672	0.527707	0.548987	0.559177	0.604275	0.653509		0.557018	0.635573	0.672254	0.667459	0.693826	0.765766		0.5	0.5	0.5	0.5	0.5	0.5
BlogReg	0.449324	0.555781	0.593521	0.593018	0.647072	0.697368		0.472672	0.527707	0.548987	0.559177	0.604275	0.653509		0.511134	0.612639	0.641684	0.640381	0.687024	0.754049		0.5	0.5	0.5	0.5	0.5	0.5
rf	0.556306	0.649713	0.706601	0.693519	0.734607	0.805613		0.486842	0.538462	0.541667	0.547082	0.550481	0.666667		0.585526	0.635026	0.700405	0.697563	0.751754	0.835526		0.486486	0.5	0.5	0.498666	0.5	0.5
gbm	0.512146	0.570753	0.612752	0.624168	0.671432	0.806306		0.472672	0.538462	0.541667	0.54445	0.550481	0.666667		0.570946	0.61374	0.665974	0.662124	0.712209	0.752193		0.5	0.5	0.5	0.5	0.5	0.5
Detection_Rate
	Min.	1st	Median	Mean	3rd	Max.		Min.	1st	Median	Mean	3rd	Max.		Min.	1st	Median	Mean	3rd	Max.		Min.	1st	Median	Mean	3rd	Max.
glm	0.48	0.649796	0.68	0.659108	0.693878	0.72549		0.647059	0.718571	0.730092	0.726114	0.74	0.76		0.56	0.635	0.673333	0.661069	0.693878	0.72549		0.74	0.745098	0.755102	0.75204	0.76	0.76
knn	0.612245	0.665	0.686275	0.682969	0.701471	0.734694		0.72549	0.74	0.755102	0.75006	0.76	0.76		0.571429	0.64	0.68	0.666946	0.7	0.734694		0.74	0.745098	0.755102	0.75204	0.76	0.76
nnet	0.627451	0.68	0.693878	0.691051	0.707983	0.72549		0.72	0.74	0.755102	0.748079	0.76	0.76		0.56	0.636863	0.68	0.663924	0.689706	0.76		0.72	0.743823	0.755102	0.75004	0.76	0.76
glmnet	0.62	0.673469	0.693878	0.68599	0.7	0.74		0.647059	0.718571	0.730092	0.726114	0.74	0.76		0.62	0.671769	0.690076	0.683049	0.7	0.72549		0.74	0.745098	0.755102	0.75204	0.76	0.76
ran	0.588235	0.679706	0.7	0.681099	0.7	0.714286		0.72549	0.74	0.755102	0.75006	0.76	0.76		0.62	0.658265	0.666667	0.671088	0.693878	0.72		0.72	0.743823	0.755102	0.75004	0.76	0.76
svm	0.673469	0.7	0.717143	0.715954	0.73602	0.745098		0.647059	0.74	0.755102	0.745138	0.76	0.76		0.647059	0.7	0.717143	0.710993	0.727791	0.745098		0.74	0.743823	0.755102	0.75104	0.76	0.76
bglm	0.627451	0.66	0.690076	0.68403	0.701471	0.72		0.647059	0.718571	0.730092	0.726114	0.74	0.76		0.627451	0.66	0.693878	0.686049	0.705882	0.72		0.74	0.745098	0.755102	0.75204	0.76	0.76
BlogReg	0.489796	0.658265	0.696939	0.678685	0.72	0.72549		0.647059	0.718571	0.730092	0.726114	0.74	0.76		0.530612	0.62	0.67	0.661942	0.715714	0.72		0.74	0.745098	0.755102	0.75204	0.76	0.76
rf	0.627451	0.684706	0.7	0.695071	0.714286	0.72549		0.72549	0.74	0.755102	0.75006	0.76	0.76		0.568627	0.632653	0.66	0.655183	0.683469	0.72		0.72	0.743823	0.755102	0.75004	0.76	0.76
gbm	0.673469	0.7	0.705882	0.709013	0.72	0.74		0.647059	0.74	0.755102	0.746138	0.76	0.76		0.673469	0.7	0.72	0.716954	0.727791	0.76		0.74	0.745098	0.755102	0.75204	0.76	0.76
F1
	Min.	1st	Median	Mean	3rd	Max.		Min.	1st	Median	Mean	3rd	Max.		Min.	1st	Median	Mean	3rd	Max.		Min.	1st	Median	Mean	3rd	Max.
glm	0.727273	0.8525	0.870108	0.857279	0.883117	0.902439		0.795181	0.849696	0.862331	0.860165	0.874685	0.891566		0.783784	0.839089	0.855238	0.857403	0.880779	0.906667		0.850575	0.853933	0.860465	0.858449	0.863636	0.863636
knn	0.794872	0.859855	0.866167	0.864376	0.886076	0.909091		0.850575	0.862844	0.870588	0.869166	0.873563	0.904762		0.767123	0.832792	0.857143	0.857251	0.886779	0.909091		0.850575	0.853933	0.860465	0.858449	0.863636	0.863636
nnet	0.842105	0.858984	0.880583	0.877493	0.894737	0.923077		0.850575	0.860465	0.870588	0.86882	0.873563	0.904762		0.788732	0.840311	0.866167	0.856995	0.883117	0.897436		0.837209	0.853093	0.860465	0.859091	0.863636	0.873563
glmnet	0.805195	0.853333	0.874922	0.873321	0.897436	0.911392		0.795181	0.849696	0.862331	0.860165	0.874685	0.891566		0.805195	0.85	0.871795	0.868966	0.891026	0.911392		0.850575	0.853933	0.860465	0.858449	0.863636	0.863636
ran	0.821918	0.864197	0.883038	0.876124	0.888916	0.909091		0.850575	0.862844	0.870588	0.869166	0.873563	0.904762		0.810127	0.85619	0.88	0.870946	0.888241	0.90411		0.837209	0.853093	0.860465	0.857128	0.863636	0.863636
svm	0.819277	0.851087	0.863967	0.864903	0.882937	0.902439		0.795181	0.860465	0.870588	0.865724	0.873563	0.904762		0.829268	0.861563	0.86747	0.869866	0.882937	0.906667		0.850575	0.853093	0.860465	0.857796	0.863636	0.863636
bglm	0.825	0.851538	0.869632	0.868127	0.886779	0.906667		0.795181	0.849696	0.862331	0.860165	0.874685	0.891566		0.839506	0.856272	0.869632	0.867817	0.881519	0.897436		0.850575	0.853933	0.860465	0.858449	0.863636	0.863636
BlogReg	0.685714	0.834157	0.857143	0.84269	0.871795	0.888889		0.795181	0.849696	0.862331	0.860165	0.874685	0.891566		0.764706	0.815789	0.86067	0.846093	0.869264	0.888889		0.850575	0.853933	0.860465	0.858449	0.863636	0.863636
rf	0.846154	0.867365	0.878049	0.879819	0.897436	0.91358		0.850575	0.862844	0.870588	0.869166	0.873563	0.904762		0.79452	0.841282	0.855401	0.8587	0.882973	0.921053		0.837209	0.853093	0.860465	0.857128	0.863636	0.863636
gbm	0.829268	0.853658	0.865834	0.868663	0.880759	0.921053		0.795181	0.862844	0.870588	0.866396	0.873563	0.904762		0.835443	0.873117	0.886076	0.88252	0.898077	0.904762		0.850575	0.853933	0.860465	0.858449	0.863636	0.863636
Kappa
	Min.	1st	Median	Mean	3rd	Max.		Min.	1st	Median	Mean	3rd	Max.		Min.	1st	Median	Mean	3rd	Max.		Min.	1st	Median	Mean	3rd	Max.
glm	0.168798	0.359279	0.408979	0.394317	0.466198	0.562363		-0.0736196	0.0773475	0.133377	0.155559	0.268999	0.383562		0.168798	5 0.307036	2 0.381605	3 0.377890	7 0.457519	5 0.6268657		0	0	0	0	0	0
knn	0.0697674	0.261418	0.365714	0.35669	0.453788	0.629283		-0.0383387	0.109792	0.121062	0.131603	0.144063	0.431818		0.0876232	2 0.255611	8 0.381754	6 0.362786	8 0.434364	7 0.6067416		0	0	0	0	0	0
nnet	0.145349	0.347588	0.419099	0.42261	0.5179	0.651163		-0.0383387	0.110297	0.121406	0.137987	0.169414	0.431818		0.147727	7 0.271816	6 0.397417	1 0.366495	4 0.473962	6 0.5650320		-0.0385757	0	0	0.0193414	0	0.121406
glmnet	0.0704607	0.360419	0.434416	0.408143	0.534884	0.606742		-0.0736196	0.0773475	0.133377	0.155559	0.268999	0.383562		0.109589	4 0.297791	9 0.418139	4 0.388025	1 0.499068	1 0.6025492		0	0	0	0	0	0
ran	0.244039	0.369706	0.462995	0.444546	0.523913	0.604966		-0.0383387	0.109792	0.121062	0.131603	0.144063	0.431818		0.100719	2 0.381813	9 0.457564	6 0.435901	1 0.520255	9 0.6450304		-0.0385757	0	0	-0.00384572	0	0
svm	-0.0273973	0.128686	0.196689	0.237175	0.316936	0.534884		-0.0664207	0.109792	0.121062	0.122623	0.133298	0.431818		0.0325203	3 0.212782	1 0.277258	6 0.299506	0 0.368973	3 0.6025492		-0.0383387	0	0	-0.00191693	0	0
bglm	0.106592	0.297792	0.403288	0.374947	0.474126	0.602549		-0.0736196	0.0773475	0.133377	0.155559	0.268999	0.383562		0.147727	7 0.305950	9 0.379369	7 0.369430	3 0.433522	2 0.5348837		0	0	0	0	0	0
BlogReg	-0.0917431	0.14404	0.233677	0.218275	0.348511	0.424552		-0.0736196	0.0773475	0.133377	0.155559	0.268999	0.383562		0.0262529	8 0.232456	1 0.322830	3 0.298060	3 0.391941	8 0.4920993		0	0	0	0	0	0
rf	0.145349	0.347113	0.448977	0.42628	0.510625	0.626866		-0.0383387	0.109792	0.121062	0.131603	0.144063	0.431818		0.206349	1 0.269731	2 0.406975	6 0.404961	4 0.523246	8 0.6710526		-0.0385757	0	0	-0.00384572	0	0
gbm	0.0325203	0.182877	0.27694	0.29308	0.394747	0.649165		-0.0664207	0.109792	0.121062	0.124776	0.144063	0.431818		0.165138	1 0.284752	0 0.410222	8 0.383438	6 0.479376	6 0.5348837		0	0	0	0	0	0
Neg_Pred_Value
	Min.	1st	Median	Mean	3rd	Max.		Min.	1st	Median	Mean	3rd	Max.		Min.	1st	Median	Mean	3rd	Max.		Min.	1st	Median	Mean	3rd	Max.
glm	0.357143	0.543706	0.6125	0.595242	0.666667	0.857143		0	0.5	0.583333	0.630833	0.85	1		0.357143	0.519737	0.577778	0.579586	0.643939	0.833333		NA	NA	NA	NaN	NA	NA
knn	0.3	0.580357	0.625	0.607614	0.678571	0.8		0	1	1	0.916667	1	1		0.307692	0.5	0.6	0.587272	0.703571	0.8		NA	NA	NA	NaN	NA	NA
nnet	0.5	0.555556	0.666667	0.654925	0.714286	0.857143		0	1	1	0.885965	1	1		0.4	0.5	0.6	0.592591	0.675	1		0	0.25	1	0.666667	1	1
glmnet	0.333333	0.56746	0.666667	0.634683	0.717533	0.857143		0	0.5	0.583333	0.630833	0.85	1		0.363636	0.551282	0.625	0.616111	0.703571	0.857143		NA	NA	NA	NaN	NA	NA
ran	0.5	0.61875	0.666667	0.654451	0.706818	0.75		0	1	1	0.916667	1	1		0.333333	0.580357	0.645833	0.616655	0.675	0.75		0	0	0	0	0	0
svm	0.2	0.5	0.633333	0.6125	0.75	1		0	1	1	0.87963	1	1		0.333333	0.592857	0.666667	0.651136	0.75	1		0	0	0	0	0	0
bglm	0.375	0.541667	0.630682	0.607031	0.7	0.75		0	0.5	0.583333	0.630833	0.85	1		0.5	0.551282	0.620192	0.613664	0.666667	0.75		NA	NA	NA	NaN	NA	NA
BlogReg	0.142857	0.404762	0.6	0.524633	0.666667	0.75		0	0.5	0.583333	0.630833	0.85	1		0.285714	0.416667	0.566964	0.544836	0.636364	0.833333		NA	NA	NA	NaN	NA	NA
rf	0.5	0.614583	0.666667	0.665536	0.723214	0.875		0	1	1	0.916667	1	1		0.4	0.5	0.550505	0.578782	0.673077	0.777778		0	0	0	0	0	0
gbm	0.333333	0.5	0.625	0.616845	0.7625	0.875		0	1	1	0.898148	1	1		0.428571	0.65	0.714286	0.746071	0.857143	1		NA	NA	NA	NaN	NA	NA
Pos_Pred_Value
	Min.	1st	Median	Mean	3rd	Max.		Min.	1st	Median	Mean	3rd	Max.		Min.	1st	Median	Mean	3rd	Max.		Min.	1st	Median	Mean	3rd	Max.
glm	0.790698	0.828201	0.841507	0.843057	0.869264	0.888889		0.733333	0.76087	0.77551	0.775893	0.787234	0.822222		0.777778	0.814223	0.835586	0.839895	0.865754	0.918919		0.74	0.745098	0.755102	0.75204	0.76	0.76
knn	0.775	0.807143	0.819347	0.825798	0.847115	0.897436		0.745098	0.758776	0.770833	0.770303	0.77551	0.826087		0.777778	0.803659	0.833333	0.8313	0.85453	0.894737		0.74	0.745098	0.755102	0.75204	0.76	0.76
nnet	0.777778	0.818182	0.841507	0.840805	0.866597	0.9		0.755102	0.76	0.770833	0.771346	0.77551	0.826087		0.772727	0.819775	0.833333	0.836689	0.853716	0.90625		0.734694	0.745098	0.755102	0.754571	0.76	0.77551
glmnet	0.767442	0.814856	0.840909	0.838918	0.872596	0.891892		0.733333	0.76087	0.77551	0.775893	0.787234	0.822222		0.777778	0.808362	0.833239	0.833925	0.85646	0.894737		0.74	0.745098	0.755102	0.75204	0.76	0.76
ran	0.795454	0.828488	0.855401	0.8493	0.870066	0.897436		0.745098	0.758776	0.770833	0.770303	0.77551	0.826087		0.780488	0.832317	0.853658	0.851492	0.869264	0.916667		0.734694	0.745098	0.755102	0.75153	0.76	0.76
svm	0.75	0.767071	0.784921	0.793125	0.805388	0.875		0.733333	0.758776	0.770833	0.768971	0.77551	0.826087		0.75	0.784938	0.8	0.806676	0.819886	0.894737		0.74	0.745098	0.755102	0.751795	0.76	0.76
bglm	0.772727	0.803659	0.837209	0.831637	0.85646	0.894737		0.733333	0.76087	0.77551	0.775893	0.787234	0.822222		0.782609	0.808362	0.829268	0.828731	0.838433	0.888889		0.74	0.745098	0.755102	0.75204	0.76	0.76
BlogReg	0.727273	0.767071	0.788966	0.792384	0.818765	0.85		0.733333	0.76087	0.77551	0.775893	0.787234	0.822222		0.75	0.795652	0.816986	0.819337	0.840571	0.885714		0.74	0.745098	0.755102	0.75204	0.76	0.76
rf	0.777778	0.818182	0.841667	0.840617	0.865754	0.894737		0.745098	0.758776	0.770833	0.770303	0.77551	0.826087		0.795454	0.814545	0.848077	0.848569	0.873358	0.921053		0.734694	0.745098	0.755102	0.75153	0.76	0.76
gbm	0.75	0.78373	0.797727	0.805986	0.825	0.897436		0.733333	0.758776	0.770833	0.769214	0.77551	0.826087		0.782609	0.803261	0.820202	0.822266	0.837209	0.875		0.74	0.745098	0.755102	0.75204	0.76	0.76
Precision
	Min.	1st	Median	Mean	3rd	Max.		Min.	1st	Median	Mean	3rd	Max.		Min.	1st	Median	Mean	3rd	Max.		Min.	1st	Median	Mean	3rd	Max.
glm	0.790698	0.828201	0.841507	0.843057	0.869264	0.888889		0.733333	0.76087	0.77551	0.775893	0.787234	0.822222		0.777778	0.814223	0.835586	0.839895	0.865754	0.918919		0.74	0.745098	0.755102	0.75204	0.76	0.76
knn	0.775	0.807143	0.819347	0.825798	0.847115	0.897436		0.745098	0.758776	0.770833	0.770303	0.77551	0.826087		0.777778	0.803659	0.833333	0.8313	0.85453	0.894737		0.74	0.745098	0.755102	0.75204	0.76	0.76
nnet	0.777778	0.818182	0.841507	0.840805	0.866597	0.9		0.755102	0.76	0.770833	0.771346	0.77551	0.826087		0.772727	0.819775	0.833333	0.836689	0.853716	0.90625		0.734694	0.745098	0.755102	0.754571	0.76	0.77551
glmnet	0.767442	0.814856	0.840909	0.838918	0.872596	0.891892		0.733333	0.76087	0.77551	0.775893	0.787234	0.822222		0.777778	0.808362	0.833239	0.833925	0.85646	0.894737		0.74	0.745098	0.755102	0.75204	0.76	0.76
ran	0.795454	0.828488	0.855401	0.8493	0.870066	0.897436		0.745098	0.758776	0.770833	0.770303	0.77551	0.826087		0.780488	0.832317	0.853658	0.851492	0.869264	0.916667		0.734694	0.745098	0.755102	0.75153	0.76	0.76
svm	0.75	0.767071	0.784921	0.793125	0.805388	0.875		0.733333	0.758776	0.770833	0.768971	0.77551	0.826087		0.75	0.784938	0.8	0.806676	0.819886	0.894737		0.74	0.745098	0.755102	0.751795	0.76	0.76
bglm	0.772727	0.803659	0.837209	0.831637	0.85646	0.894737		0.733333	0.76087	0.77551	0.775893	0.787234	0.822222		0.782609	0.808362	0.829268	0.828731	0.838433	0.888889		0.74	0.745098	0.755102	0.75204	0.76	0.76
BlogReg	0.727273	0.767071	0.788966	0.792384	0.818765	0.85		0.733333	0.76087	0.77551	0.775893	0.787234	0.822222		0.75	0.795652	0.816986	0.819337	0.840571	0.885714		0.74	0.745098	0.755102	0.75204	0.76	0.76
rf	0.777778	0.818182	0.841667	0.840617	0.865754	0.894737		0.745098	0.758776	0.770833	0.770303	0.77551	0.826087		0.795454	0.814545	0.848077	0.848569	0.873358	0.921053		0.734694	0.745098	0.755102	0.75153	0.76	0.76
gbm	0.75	0.78373	0.797727	0.805986	0.825	0.897436		0.733333	0.758776	0.770833	0.769214	0.77551	0.826087		0.782609	0.803261	0.820202	0.822266	0.837209	0.875		0.74	0.745098	0.755102	0.75204	0.76	0.76
Recall
	Min.	1st	Median	Mean	3rd	Max.		Min.	1st	Median	Mean	3rd	Max.		Min.	1st	Median	Mean	3rd	Max.		Min.	1st	Median	Mean	3rd	Max.
glm	0.631579	0.864865	0.894737	0.876636	0.919452	0.973684		0.868421	0.947013	0.973329	0.965469	0.980263	1		0.756757	0.841038	0.894737	0.878983	0.919452	0.973684		1	1	1	1	1	1
knn	0.810811	0.894026	0.921053	0.90825	0.945946	0.972973		0.973684	1	1	0.997368	1	1		0.756757	0.842105	0.906828	0.88702	0.927276	0.972973		1	1	1	1	1	1
nnet	0.842105	0.912873	0.919986	0.918919	0.946302	0.973684		0.972973	1	1	0.994701	1	1		0.736842	0.842105	0.894737	0.882824	0.921053	1		0.972973	1	1	0.997333	1	1
glmnet	0.815789	0.891892	0.919986	0.912233	0.927276	0.973684		0.868421	0.947013	0.973329	0.965469	0.980263	1		0.815789	0.894026	0.918919	0.908322	0.921053	0.973684		1	1	1	1	1	1
ran	0.789474	0.913762	0.921053	0.907184	0.927276	0.945946		0.973684	1	1	0.997368	1	1		0.815789	0.867532	0.894737	0.892319	0.919452	0.947368		0.972973	1	1	0.997333	1	1
svm	0.891892	0.945946	0.947368	0.952134	0.973684	1		0.868421	1	1	0.990754	1	1		0.868421	0.921053	0.947368	0.945484	0.973151	1		0.973684	1	1	0.998684	1	1
bglm	0.842105	0.891892	0.918919	0.909531	0.927632	0.947368		0.868421	0.947013	0.973329	0.965469	0.980263	1		0.842105	0.891892	0.918919	0.912162	0.946302	0.947368		1	1	1	1	1	1
BlogReg	0.648649	0.868421	0.932432	0.902703	0.947368	0.973684		0.868421	0.947013	0.973329	0.965469	0.980263	1		0.702703	0.815789	0.893314	0.880441	0.946302	0.972973		1	1	1	1	1	1
rf	0.842105	0.918919	0.921053	0.924218	0.946302	0.973684		0.973684	1	1	0.997368	1	1		0.763158	0.841038	0.880157	0.871088	0.900782	0.947368		0.972973	1	1	0.997333	1	1
gbm	0.891892	0.921053	0.945946	0.942888	0.972973	0.973684		0.868421	1	1	0.992105	1	1		0.891892	0.921053	0.947368	0.953414	0.973151	1		1	1	1	1	1	1
Sensitivity
	Min.	1st	Median	Mean	3rd	Max.		Min.	1st	Median	Mean	3rd	Max.		Min.	1st	Median	Mean	3rd	Max.		Min.	1st	Median	Mean	3rd	Max.
glm	0.631579	0.864865	0.894737	0.876636	0.919452	0.973684		0.868421	0.947013	0.973329	0.965469	0.980263	1		0.756757	0.841038	0.894737	0.878983	0.919452	0.973684		1	1	1	1	1	1
knn	0.810811	0.894026	0.921053	0.90825	0.945946	0.972973		0.973684	1	1	0.997368	1	1		0.756757	0.842105	0.906828	0.88702	0.927276	0.972973		1	1	1	1	1	1
nnet	0.842105	0.912873	0.919986	0.918919	0.946302	0.973684		0.972973	1	1	0.994701	1	1		0.736842	0.842105	0.894737	0.882824	0.921053	1		0.972973	1	1	0.997333	1	1
glmnet	0.815789	0.891892	0.919986	0.912233	0.927276	0.973684		0.868421	0.947013	0.973329	0.965469	0.980263	1		0.815789	0.894026	0.918919	0.908322	0.921053	0.973684		1	1	1	1	1	1
ran	0.789474	0.913762	0.921053	0.907184	0.927276	0.945946		0.973684	1	1	0.997368	1	1		0.815789	0.867532	0.894737	0.892319	0.919452	0.947368		0.972973	1	1	0.997333	1	1
svm	0.891892	0.945946	0.947368	0.952134	0.973684	1		0.868421	1	1	0.990754	1	1		0.868421	0.921053	0.947368	0.945484	0.973151	1		0.973684	1	1	0.998684	1	1
bglm	0.842105	0.891892	0.918919	0.909531	0.927632	0.947368		0.868421	0.947013	0.973329	0.965469	0.980263	1		0.842105	0.891892	0.918919	0.912162	0.946302	0.947368		1	1	1	1	1	1
BlogReg	0.648649	0.868421	0.932432	0.902703	0.947368	0.973684		0.868421	0.947013	0.973329	0.965469	0.980263	1		0.702703	0.815789	0.893314	0.880441	0.946302	0.972973		1	1	1	1	1	1
rf	0.842105	0.918919	0.921053	0.924218	0.946302	0.973684		0.973684	1	1	0.997368	1	1		0.763158	0.841038	0.880157	0.871088	0.900782	0.947368		0.972973	1	1	0.997333	1	1
gbm	0.891892	0.921053	0.945946	0.942888	0.972973	0.973684		0.868421	1	1	0.992105	1	1		0.891892	0.921053	0.947368	0.953414	0.973151	1		1	1	1	1	1	1
Specificity
	Min.	1st	Median	Mean	3rd	Max.		Min.	1st	Median	Mean	3rd	Max.		Min.	1st	Median	Mean	3rd	Max.		Min.	1st	Median	Mean	3rd	Max.
glm	0.25	0.416667	0.480769	0.499679	0.583333	0.692308		0	0.0833333	0.153846	0.152885	0.230769	0.333333		0.230769	3 0.408653	8 0.480769	2 0.483653	8 0.583333	3 0.7692308		0	0	0	0	0	0
knn	0.230769	0.333333	0.400641	0.414103	0.509615	0.692308		0	0.0769231	0.0833333	0.0967949	0.100961	0.333333		0.230769	3 0.333333	3 0.439102	6 0.450641	0 0.549679	5 0.6666667		0	0	0	0	0	0
nnet	0.166667	0.384615	0.480769	0.467308	0.583333	0.666667		0	0.0769231	0.0833333	0.104487	0.153846	0.333333		0.166667	7 0.375000	0 0.500000	0 0.466346	2 0.583333	3 0.7500000		0	0	0	0.0160256	0	0.0833333
glmnet	0.166667	0.384615	0.461539	0.463141	0.583333	0.666667		0	0.0833333	0.153846	0.152885	0.230769	0.333333		0.166667	7 0.371794	9 0.439102	6 0.447115	4 0.549679	5 0.6666667		0	0	0	0	0	0
ran	0.25	0.442308	0.541667	0.509615	0.615385	0.666667		0	0.0769231	0.0833333	0.0967949	0.100961	0.333333		0.25	0 0.461538	5 0.500000	0 0.524038	5 0.591346	2 0.7692308		0	0	0	0	0	0
svm	0.0769231	0.153846	0.198718	0.241987	0.264423	0.583333		0	0.0769231	0.0833333	0.0967949	0.100961	0.333333		0.076923	8 0.230769	2 0.250000	0 0.307051	3 0.384615	4 0.6666667		0	0	0	0	0	0
bglm	0.166667	0.326923	0.439103	0.434615	0.549679	0.666667		0	0.0833333	0.153846	0.152885	0.230769	0.333333		0.166667	7 0.333333	3 0.416666	7 0.422756	4 0.471153	8 0.6666667		0	0	0	0	0	0
BlogReg	0.0769231	0.214744	0.25	0.283333	0.392628	0.5		0	0.0833333	0.153846	0.152885	0.230769	0.333333		0.0833333	3 0.288461	5 0.400641	0 0.400320	5 0.549679	5 0.6923077		0	0	0	0	0	0
rf	0.166667	0.384615	0.480769	0.462821	0.583333	0.692308		0	0.0769231	0.0833333	0.0967949	0.100961	0.333333		0.25	0 0.450320	5 0.500000	0 0.524038	5 0.591346	2 0.7500000		0	0	0	0	0	0
gbm	0.0769231	0.214744	0.278846	0.305449	0.392628	0.666667		0	0.0769231	0.0833333	0.0967949	0.100961	0.333333		0.166667	7 0.293269	2 0.358974	4 0.370833	3 0.461538	5 0.5833333		0	0	0	0	0	0
logLoss
	Min.	1st	Median	Mean	3rd	Max.		Min.	1st	Median	Mean	3rd	Max.		Min.	1st	Median	Mean	3rd	Max.		Min.	1st	Median	Mean	3rd	Max.
glm	0.750746	1.6005	2.10613	3.36063	2.92346	12.434		0.422383	0.470235	0.500217	0.53263	0.547235	0.857333		0.752609	1.62801	2.17685	2.78291	2.73195	8.98008		0.517529	0.547888	0.555984	0.555604	0.565503	0.585122
knn	0.352244	0.557398	1.11018	1.09701	1.72016	1.83729		0.373854	0.461668	0.478915	0.61844	0.573481	1.1817		0.343141	0.529616	1.10642	1.11839	1.73679	1.83867		0.506242	0.546527	0.559973	0.557631	0.567039	0.601463
nnet	0.401751	0.493181	0.542692	0.55339	0.621775	0.699645		0.372112	0.460651	0.48673	0.609647	0.630944	1.18005		0.464319	0.561053	0.686357	0.708203	0.794438	1.13389		0.506243	0.544349	0.553716	0.573511	0.572265	0.771134
glmnet	0.436957	0.518146	0.605504	0.687045	0.821297	1.33741		0.42483	0.474126	0.500526	0.503398	0.536049	0.603981		0.428149	0.524769	0.579094	0.656869	0.793158	1.20703		0.523121	0.549304	0.553792	0.555358	0.565246	0.580366
ran	0.434711	0.621142	1.0566	0.894257	1.10388	1.22532		0.428938	0.482237	0.493843	0.502353	0.519217	0.576797		0.361166	0.449651	0.499541	0.557219	0.571262	1.21502		0.513625	0.546634	0.550115	0.555466	0.567416	0.589948
svm	0.438961	0.487361	0.5037	0.511183	0.528956	0.609596		0.434977	0.519028	0.52618	0.529631	0.542756	0.616917		0.431011	0.472726	0.495014	0.498264	0.516705	0.585812		0.551203	0.551367	0.556696	0.571085	0.567837	0.776809
bglm	0.3819	0.465278	0.514789	0.531951	0.625104	0.761845		0.424266	0.47309	0.499183	0.50258	0.535631	0.604277		0.398581	0.456232	0.502577	0.522144	0.576879	0.730831		0.518162	0.548054	0.555633	0.555515	0.565407	0.584346
BlogReg	0.405381	0.509267	0.544483	0.555663	0.590733	0.79526		0.45578	0.493509	0.502027	0.512819	0.529476	0.615973		0.43366	0.507582	0.564644	0.56457	0.606632	0.749556		0.513859	0.579777	0.620014	0.613934	0.665609	0.699664
rf	0.436051	0.681593	1.26222	1.3103	1.65662	3.05853		1.9477	3.18202	3.83337	3.72398	4.48692	5.81944		0.369259	0.434808	0.506765	0.595835	0.59039	1.75071		5.16932	6.45683	7.53183	7.15597	7.67392	8.33927
gbm	0.404415	0.450342	0.473748	0.489496	0.521848	0.591388		0.396095	0.47437	0.485	0.500628	0.544914	0.609658		0.381704	0.432615	0.460398	0.461787	0.487819	0.550848		0.518311	0.548117	0.555773	0.554869	0.563742	0.57992
prAUC
	Min.	1st	Median	Mean	3rd	Max.		Min.	1st	Median	Mean	3rd	Max.		Min.	1st	Median	Mean	3rd	Max.		Min.	1st	Median	Mean	3rd	Max.
glm	0.124481	0.598774	0.649132	0.563592	0.681335	0.731608		0.521374	0.593436	0.619997	0.620595	0.652855	0.726186		0.14529	0.61998	0.645506	0.609763	0.702831	0.730412		0.398716	0.452983	0.489701	0.495044	0.519094	0.662515
knn	0.471016	0.533154	0.608849	0.596669	0.65102	0.713739		0.469413	0.518003	0.553972	0.571322	0.60512	0.729343		0.444325	0.490893	0.54238	0.548681	0.589501	0.668059		0.336203	0.383066	0.444578	0.445765	0.515518	0.593427
nnet	0.635812	0.667626	0.69369	0.693539	0.712252	0.763178		0.496329	0.569543	0.585507	0.601387	0.654917	0.701999		0.568219	0.600522	0.647229	0.650387	0.692829	0.777126		0.242269	0.395404	0.432716	0.442535	0.472196	0.598698
glmnet	0.536182	0.642576	0.68406	0.676491	0.714369	0.76573		0.518846	0.591463	0.61706	0.617975	0.647296	0.721318		0.561004	0.657281	0.686809	0.683441	0.702305	0.765453		0.347908	0.42512	0.46984	0.476753	0.518013	0.662515
ran	0.631796	0.644077	0.668816	0.674965	0.691277	0.735851		0.503953	0.571203	0.599419	0.598238	0.636796	0.675504		0.609049	0.663684	0.698893	0.701282	0.735358	0.807269		0.347908	0.395166	0.42465	0.435659	0.453082	0.583662
svm	0.518552	0.583166	0.637972	0.632965	0.680557	0.729988		0.435175	0.49787	0.550232	0.536952	0.572976	0.660794		0.577484	0.609063	0.655712	0.665812	0.717081	0.772815		0.301487	0.338691	0.398832	0.400897	0.459329	0.5048
bglm	0.567048	0.641067	0.676898	0.674729	0.712927	0.747301		0.518846	0.591463	0.61706	0.617562	0.645862	0.721318		0.586558	0.650733	0.685875	0.684468	0.71856	0.747108		0.398716	0.452983	0.489701	0.495044	0.519094	0.662515
BlogReg	0.266203	0.484513	0.537481	0.511261	0.573735	0.614112		0.433445	0.514221	0.554375	0.563468	0.608765	0.706974		0.365135	0.500234	0.544564	0.540106	0.58418	0.658323		0	0.257789	0.271634	0.256628	0.284879	0.318817
rf	0.476219	0.494265	0.546727	0.556482	0.59811	0.709508		0.26947	0.308303	0.323974	0.327736	0.354351	0.388608		0.578683	0.651765	0.692257	0.694249	0.738827	0.794998		0.140716	0.157978	0.167206	0.182383	0.196625	0.3
gbm	0.5401	0.602702	0.677832	0.66278	0.721661	0.755286		0.506448	0.568864	0.606197	0.604514	0.635738	0.699362		0.581904	0.67395	0.694519	0.698397	0.733617	0.796221		0.337458	0.419631	0.468079	0.468007	0.515445	0.634003

## Sheet: Supplementary Data 6
AUC	RD_trans_test1							RD_trans_test2							RD_trans_test3							RD_trans_test4							RD_trans_test5							RD_trans_test6							RD_trans_test7
	Min.	1st	Median	Mean	3rd	Max.		Min.	1st	Median	Mean	3rd	Max.		Min.	1st	Median	Mean	3rd	Max.		Min.	1st	Median	Mean	3rd	Max.		Min.	1st	Median	Mean	3rd	Max.		Min.	1st	Median	Mean	3rd	Max.		Min.	1st	Median	Mean	3rd	Max.
glm	0.471805	0.602444	0.648872	0.646557	0.700439	0.778196		0.460526	0.625	0.646178	0.660694	0.715758	0.808271		0.5	0.674944	0.792969	0.756039	0.857701	0.984375		0.580827	0.690696	0.727757	0.741663	0.79386	0.87594		0.507937	0.647283	0.722222	0.709216	0.762925	0.865079		0.52381	0.664682	0.741517	0.718331	0.773737	0.873016		0.52381	0.657738	0.720238	0.71399	0.767648	0.888889
knn	0.573308	0.649906	0.68891	0.702902	0.774436	0.849624		0.650877	0.674718	0.720175	0.730782	0.786842	0.849624		0.535714	0.70452	0.796875	0.774479	0.894252	0.928571		0.597744	0.719643	0.775376	0.76533	0.816729	0.920635		0.678571	0.760417	0.804563	0.809018	0.862312	0.959402		0.775794	0.855655	0.880647	0.886104	0.945724	0.965812		0.742063	0.802579	0.835318	0.845452	0.887897	0.974359
nnet	0.543233	0.649373	0.690351	0.68136	0.726034	0.757519		0.648496	0.691259	0.732143	0.745974	0.792351	0.862782		0.589286	0.721819	0.840278	0.808023	0.879464	1		0.648496	0.738252	0.791353	0.792289	0.869768	0.924603		0.690476	0.791667	0.833333	0.834408	0.879085	0.978633		0.861111	0.953269	0.964286	0.96015	0.985517	1		0.861111	0.89881	0.936508	0.934341	0.964756	1
glmnet	0.475564	0.603383	0.635213	0.644255	0.692481	0.74812		0.456767	0.606485	0.641917	0.651271	0.697274	0.800752		0.517857	0.638486	0.790179	0.762711	0.881696	0.982143		0.56015	0.691729	0.748246	0.736814	0.786654	0.855159		0.519841	0.653465	0.721435	0.71455	0.763182	0.857143		0.539682	0.672619	0.747735	0.731077	0.785714	0.880952		0.52381	0.646825	0.718254	0.713587	0.773966	0.896825
ran	0.62594	0.684304	0.710401	0.721739	0.772556	0.81203		0.622181	0.682801	0.720677	0.737602	0.790006	0.862782		0.580357	0.755859	0.857143	0.81906	0.881696	0.984375		0.648496	0.745207	0.787531	0.791028	0.832895	0.912698		0.623016	0.804563	0.837302	0.830703	0.883929	0.987179		0.890873	0.990079	1	0.988614	1	1		0.875	0.955128	0.972222	0.963868	0.986111	1
svm	0.486842	0.632049	0.675439	0.682509	0.750924	0.81015		0.483083	0.607425	0.668233	0.673155	0.73797	0.840226		0.578125	0.677176	0.860243	0.806709	0.883092	1		0.475564	0.690789	0.733396	0.729106	0.772274	0.865079		0.583333	0.685516	0.782822	0.768763	0.838294	0.924812		0.583333	0.697421	0.796888	0.780033	0.838294	0.940476		0.559524	0.690858	0.767857	0.762442	0.826389	0.90873
bglm	0.471805	0.604605	0.644298	0.643015	0.693139	0.763158		0.460526	0.622181	0.641917	0.656256	0.702903	0.808271		0.484375	0.674014	0.80413	0.767312	0.880859	0.96875		0.595865	0.710808	0.735276	0.741619	0.786842	0.872181		0.527778	0.658578	0.721435	0.712236	0.762242	0.857143		0.531746	0.668651	0.748409	0.72092	0.778822	0.869048		0.52381	0.641865	0.720134	0.71554	0.781798	0.896825
BlogReg	0.528196	0.565414	0.610526	0.617661	0.653665	0.730159		0.528196	0.570677	0.590226	0.60933	0.644737	0.730159		0.539062	0.640625	0.727865	0.733315	0.785714	0.976562		0.492481	0.64079	0.695489	0.685053	0.752898	0.795113		0.484127	0.587302	0.689327	0.681883	0.76945	0.875		0.609127	0.719268	0.78869	0.783551	0.855576	0.910714		0.647436	0.743552	0.790675	0.791422	0.846204	0.906746
rf	0.663158	0.684837	0.709712	0.739287	0.781751	0.902256		0.622181	0.674812	0.729323	0.735652	0.777444	0.881579		0.616071	0.70731	0.825893	0.807912	0.861328	0.984375		0.601504	0.726034	0.769424	0.781992	0.853947	0.906015		0.563492	0.722527	0.778091	0.776849	0.850512	0.982906		0.920635	0.996241	1	0.993552	1	1		0.799603	0.952526	0.969089	0.959173	0.985059	1
gbm	0.449248	0.599624	0.625501	0.634092	0.699436	0.770677		0.528196	0.645395	0.689411	0.697672	0.746731	0.823413		0.598214	0.70731	0.766183	0.789242	0.876953	0.964286		0.610902	0.713816	0.742481	0.747358	0.811842	0.853175		0.571429	0.651786	0.763889	0.748309	0.82216	0.952991		0.789474	0.912333	0.926587	0.926333	0.946429	1		0.785714	0.853383	0.891813	0.895426	0.929563	1
Accuracy
	Min.	1st	Median	Mean	3rd	Max.		Min.	1st	Median	Mean	3rd	Max.		Min.	1st	Median	Mean	3rd	Max.		Min.	1st	Median	Mean	3rd	Max.		Min.	1st	Median	Mean	3rd	Max.		Min.	1st	Median	Mean	3rd	Max.		Min.	1st	Median	Mean	3rd	Max.
glm	0.529412	0.61475	0.651654	0.655339	0.699198	0.757576		0.515151	0.588235	0.647059	0.638717	0.681595	0.757576		0.4375	0.65625	0.696691	0.703211	0.765625	0.933333		0.545454	0.631684	0.671569	0.673443	0.727273	0.787879		0.5	0.585938	0.640625	0.640628	0.695312	0.757576		0.5	0.5625	0.630682	0.634328	0.693044	0.774193		0.4375	0.5625	0.645833	0.643558	0.709677	0.818182
knn	0.515151	0.607175	0.641711	0.648036	0.702415	0.787879		0.545454	0.585116	0.647059	0.658467	0.706551	0.818182		0.5625	0.682292	0.733333	0.737378	0.816667	0.933333		0.484849	0.606061	0.666667	0.658294	0.699198	0.78125		0.5625	0.653478	0.714214	0.70916	0.757812	0.870968		0.625	0.747984	0.784564	0.782852	0.844934	0.875		0.625	0.694602	0.730343	0.746858	0.8125	0.903226
nnet	0.545454	0.606061	0.647059	0.661269	0.702415	0.787879		0.545454	0.606061	0.647059	0.673529	0.75	0.848485		0.5625	0.666667	0.775	0.763051	0.834314	1		0.515151	0.628788	0.701426	0.686728	0.751894	0.84375		0.59375	0.6875	0.75	0.749999	0.790483	0.967742		0.75	0.837358	0.903226	0.879758	0.90696	0.969697		0.75	0.8125	0.84123	0.852896	0.890121	0.96875
glmnet	0.545454	0.61475	0.651654	0.65828	0.699198	0.757576		0.545454	0.601604	0.647059	0.650749	0.699198	0.757576		0.4375	0.625	0.719608	0.706544	0.8	0.933333		0.545454	0.647059	0.671569	0.690291	0.757576	0.8125		0.5	0.590474	0.677083	0.656108	0.71875	0.757576		0.53125	0.59375	0.671875	0.651575	0.702415	0.75		0.53125	0.576109	0.645833	0.656158	0.71875	0.818182
ran	0.545454	0.631684	0.661458	0.667193	0.699198	0.787879		0.545454	0.606061	0.647059	0.664343	0.719697	0.848485		0.6	0.682292	0.741667	0.762819	0.866667	0.9375		0.515151	0.659091	0.691176	0.685066	0.727273	0.764706		0.53125	0.6875	0.78125	0.754929	0.800189	0.935484		0.84375	0.96875	0.96875	0.970441	1	1		0.78125	0.90625	0.909091	0.922522	0.96875	1
svm	0.545454	0.606061	0.647059	0.653643	0.669118	0.787879		0.575758	0.631684	0.647059	0.667371	0.702415	0.818182		0.5	0.6875	0.75	0.753676	0.834314	0.933333		0.515151	0.647059	0.69697	0.686993	0.727273	0.84375		0.46875	0.585938	0.661458	0.646689	0.695312	0.818182		0.46875	0.585938	0.630208	0.643709	0.724546	0.78125		0.46875	0.59375	0.661458	0.651521	0.702415	0.84375
bglm	0.545454	0.61475	0.651654	0.65828	0.699198	0.757576		0.515151	0.588235	0.647059	0.646204	0.699198	0.757576		0.4375	0.609375	0.733333	0.699878	0.803125	0.933333		0.545454	0.644385	0.69697	0.686948	0.727273	0.8125		0.46875	0.590474	0.65625	0.645316	0.711946	0.757576		0.46875	0.585938	0.65625	0.642096	0.700147	0.78125		0.5	0.576109	0.651515	0.654548	0.71875	0.818182
BlogReg	0.545454	0.585116	0.641711	0.641658	0.674242	0.757576		0.575758	0.606061	0.636364	0.641656	0.666667	0.75		0.5	0.609375	0.666667	0.663811	0.733333	0.9375		0.484849	0.61475	0.671569	0.673393	0.738971	0.787879		0.4375	0.585938	0.625	0.647067	0.720881	0.84375		0.5625	0.704133	0.75	0.753039	0.820312	0.875		0.645161	0.704133	0.765625	0.754277	0.807964	0.84375
rf	0.545454	0.606061	0.641711	0.661545	0.710227	0.848485		0.545454	0.606061	0.647059	0.664486	0.710227	0.818182		0.533333	0.625	0.733333	0.714669	0.7625	0.875		0.515151	0.606061	0.69697	0.685261	0.759358	0.84375		0.4375	0.674731	0.6875	0.701836	0.76173	0.935484		0.84375	0.961411	0.96875	0.968839	1	1		0.75	0.877841	0.9375	0.917305	0.967994	1
gbm	0.545454	0.628788	0.661458	0.658414	0.69697	0.757576		0.575758	0.606061	0.661458	0.659704	0.699198	0.787879		0.5	0.666667	0.710417	0.729902	0.8125	0.875		0.545454	0.631684	0.68672	0.683963	0.751894	0.8125		0.548387	0.59375	0.703125	0.690303	0.782907	0.9375		0.75	0.78125	0.830966	0.837549	0.875947	0.967742		0.71875	0.773438	0.815341	0.81895	0.875	0.935484
Balanced_Accuracy
	Min.	1st	Median	Mean	3rd	Max.		Min.	1st	Median	Mean	3rd	Max.		Min.	1st	Median	Mean	3rd	Max.		Min.	1st	Median	Mean	3rd	Max.		Min.	1st	Median	Mean	3rd	Max.		Min.	1st	Median	Mean	3rd	Max.		Min.	1st	Median	Mean	3rd	Max.
glm	0.51579	0.591009	0.628446	0.630725	0.684023	0.730159		0.503759	0.566667	0.622494	0.617191	0.669079	0.730159		0.4375	0.658482	0.694444	0.703621	0.765625	0.928571		0.530075	0.614098	0.681203	0.670489	0.71062	0.787594		0.488095	0.553812	0.629177	0.629173	0.699405	0.746032		0.497863	0.545635	0.628968	0.620953	0.682644	0.773504		0.428571	0.548342	0.631161	0.630623	0.708028	0.81391
knn	0.494361	0.586936	0.634962	0.634286	0.678885	0.759398		0.546992	0.591165	0.645614	0.652412	0.708208	0.795113		0.5625	0.683036	0.732143	0.737996	0.823661	0.928571		0.468045	0.610902	0.658835	0.656	0.692826	0.781746		0.531746	0.638889	0.703449	0.6986	0.756944	0.856838		0.603175	0.728231	0.78467	0.771925	0.834659	0.880952		0.603175	0.679873	0.730617	0.739683	0.809524	0.895299
nnet	0.530075	0.599154	0.642105	0.64542	0.692982	0.768797		0.565789	0.601504	0.645614	0.66651	0.738095	0.840226		0.5625	0.676339	0.772321	0.763194	0.828869	1		0.494361	0.616541	0.700501	0.683814	0.749843	0.829365		0.575397	0.688263	0.73342	0.747123	0.783835	0.972222		0.753968	0.832341	0.894078	0.876181	0.916667	0.964286		0.753968	0.801587	0.837149	0.851601	0.890873	0.972222
glmnet	0.520677	0.591009	0.628446	0.633356	0.684023	0.730159		0.511278	0.579135	0.622494	0.626777	0.684023	0.730159		0.4375	0.625	0.716766	0.703621	0.785714	0.928571		0.520677	0.640413	0.676504	0.685021	0.75188	0.809524		0.507937	0.571963	0.665831	0.64584	0.709936	0.746032		0.503968	0.568693	0.64591	0.637217	0.681548	0.753968		0.531746	0.559765	0.631161	0.644787	0.712225	0.81391
ran	0.530075	0.616228	0.63302	0.646414	0.684023	0.768797		0.565789	0.588816	0.645614	0.657547	0.704887	0.840226		0.598214	0.683036	0.745536	0.763542	0.867807	0.9375		0.494361	0.621711	0.671053	0.66548	0.707655	0.775439		0.511905	0.677045	0.769841	0.750085	0.798559	0.933761		0.845238	0.964286	0.964286	0.968238	1	1		0.77381	0.896825	0.90873	0.917897	0.964286	1
svm	0.530075	0.599154	0.62688	0.63485	0.64906	0.768797		0.565789	0.619737	0.635088	0.652563	0.675595	0.804511		0.5	0.6875	0.75	0.752927	0.828869	0.928571		0.484962	0.642105	0.675752	0.675407	0.711779	0.837302		0.456349	0.553812	0.629177	0.62914	0.685516	0.797619		0.456349	0.553812	0.609336	0.62697	0.701754	0.797619		0.456349	0.564484	0.640873	0.633307	0.677945	0.853175
bglm	0.520677	0.591009	0.628446	0.633356	0.684023	0.730159		0.503759	0.566667	0.622494	0.62283	0.684023	0.730159		0.4375	0.609375	0.727679	0.700496	0.805804	0.928571		0.530075	0.646147	0.699248	0.685077	0.725564	0.809524		0.472222	0.571963	0.64505	0.63334	0.703602	0.746032		0.464286	0.580357	0.642544	0.630019	0.682644	0.773504		0.507937	0.559765	0.636278	0.643795	0.712225	0.81391
BlogReg	0.520677	0.565414	0.603321	0.614302	0.653665	0.730159		0.528196	0.570677	0.581642	0.607287	0.644737	0.730159		0.5	0.609375	0.660714	0.665476	0.727679	0.9375		0.477444	0.626222	0.681203	0.674664	0.743087	0.787594		0.404762	0.56746	0.619465	0.640027	0.713607	0.845238		0.555556	0.687669	0.75	0.751193	0.828373	0.888889		0.630342	0.699099	0.767857	0.74692	0.794076	0.853175
rf	0.537594	0.599812	0.624436	0.65235	0.689223	0.840226		0.537594	0.601504	0.645614	0.656266	0.687813	0.804511		0.535714	0.625	0.732143	0.714434	0.761161	0.875		0.494361	0.625	0.681454	0.681909	0.761309	0.829365		0.420635	0.663534	0.696429	0.694975	0.764335	0.933761		0.845238	0.955357	0.968254	0.965186	1	1		0.746032	0.871397	0.928571	0.912624	0.96627	1
gbm	0.520677	0.602444	0.63302	0.633356	0.673402	0.730159		0.537594	0.591009	0.63302	0.63636	0.684023	0.759398		0.5	0.667411	0.705357	0.729167	0.8125	0.875		0.530075	0.617763	0.681454	0.677753	0.747494	0.809524		0.514957	0.579365	0.688492	0.677296	0.763001	0.936508		0.728745	0.781746	0.815476	0.833356	0.876096	0.972222		0.694444	0.750819	0.802897	0.811335	0.86569	0.944444
Detection_Rate
	Min.	1st	Median	Mean	3rd	Max.		Min.	1st	Median	Mean	3rd	Max.		Min.	1st	Median	Mean	3rd	Max.		Min.	1st	Median	Mean	3rd	Max.		Min.	1st	Median	Mean	3rd	Max.		Min.	1st	Median	Mean	3rd	Max.		Min.	1st	Median	Mean	3rd	Max.
glm	0.352941	0.436943	0.454545	0.459578	0.477941	0.575758		0.333333	0.407308	0.441177	0.439926	0.472775	0.545454		0.1875	0.301042	0.354167	0.365797	0.4375	0.533333		0.30303	0.352941	0.382353	0.392107	0.441761	0.5		0.28125	0.352067	0.419355	0.404469	0.46875	0.5		0.28125	0.36996	0.421799	0.40755	0.46875	0.484849		0.28125	0.361437	0.412802	0.412231	0.445312	0.5625
knn	0.294118	0.377674	0.432709	0.417508	0.46875	0.545454		0.242424	0.360963	0.402852	0.396429	0.444519	0.545454		0.25	0.333333	0.375	0.38473	0.409375	0.533333		0.323529	0.333333	0.382353	0.38284	0.414884	0.53125		0.34375	0.401462	0.4375	0.440567	0.484849	0.548387		0.375	0.465199	0.46875	0.482864	0.515396	0.59375		0.375	0.4375	0.451613	0.448575	0.46875	0.548387
nnet	0.352941	0.391043	0.424242	0.432392	0.46921	0.575758		0.242424	0.363636	0.418004	0.408461	0.458097	0.545454		0.25	0.333333	0.4	0.403738	0.467647	0.533333		0.30303	0.356061	0.411765	0.400799	0.427557	0.53125		0.3125	0.398438	0.4375	0.437395	0.47253	0.548387		0.40625	0.496212	0.508065	0.512463	0.535534	0.59375		0.40625	0.46875	0.5	0.489111	0.515396	0.53125
glmnet	0.393939	0.436943	0.454545	0.462519	0.477941	0.575758		0.393939	0.421123	0.454545	0.454988	0.474153	0.575758		0.25	0.3125	0.424632	0.411213	0.475	0.533333		0.30303	0.391043	0.402852	0.411489	0.454545	0.484849		0.25	0.372159	0.412802	0.409106	0.46875	0.5		0.28125	0.401462	0.419355	0.42147	0.458097	0.53125		0.28125	0.361437	0.412802	0.413794	0.46875	0.5625
ran	0.363636	0.407308	0.454545	0.453429	0.488636	0.575758		0.242424	0.363636	0.418004	0.401757	0.454545	0.515151		0.25	0.333333	0.3875	0.391005	0.4375	0.533333		0.363636	0.441177	0.454545	0.457974	0.488636	0.53125		0.34375	0.421875	0.4375	0.445719	0.476799	0.548387		0.46875	0.5625	0.5625	0.559235	0.575758	0.59375		0.46875	0.53125	0.545454	0.54103	0.5625	0.59375
svm	0.363636	0.391043	0.439394	0.438408	0.470588	0.575758		0.352941	0.391043	0.424242	0.432481	0.46921	0.575758		0.25	0.333333	0.41875	0.410404	0.467647	0.533333		0.363636	0.391043	0.439338	0.429629	0.454545	0.5		0.3125	0.389205	0.428427	0.430893	0.472775	0.575758		0.3125	0.375	0.4375	0.426252	0.46875	0.545454		0.3125	0.389205	0.4375	0.43563	0.476562	0.545454
bglm	0.393939	0.436943	0.454545	0.462519	0.477941	0.575758		0.333333	0.411765	0.454545	0.450443	0.474153	0.575758		0.133333	0.301042	0.4	0.365588	0.4375	0.533333		0.30303	0.363636	0.402852	0.396427	0.427557	0.46875		0.25	0.372159	0.419355	0.409157	0.46875	0.5		0.28125	0.36996	0.421799	0.40755	0.46875	0.5		0.25	0.361437	0.412802	0.410669	0.46875	0.53125
BlogReg	0.352941	0.421123	0.461648	0.461004	0.488636	0.575758		0.352941	0.451203	0.484849	0.485252	0.545454	0.575758		0.133333	0.2625	0.333333	0.330147	0.390625	0.533333		0.272727	0.318405	0.388146	0.378236	0.424242	0.454545		0.28125	0.34375	0.375	0.389232	0.46875	0.516129		0.333333	0.403172	0.4375	0.434497	0.47253	0.5		0.34375	0.416079	0.461648	0.456236	0.5	0.53125
rf	0.242424	0.363636	0.409091	0.409843	0.46875	0.545454		0.242424	0.363636	0.402852	0.406946	0.458097	0.545454		0.25	0.333333	0.3875	0.384338	0.4375	0.5		0.272727	0.348039	0.418004	0.400844	0.441177	0.53125		0.3125	0.401462	0.430871	0.425131	0.458097	0.548387		0.46875	0.5625	0.5625	0.562523	0.575758	0.59375		0.4375	0.53125	0.545454	0.537561	0.5625	0.59375
gbm	0.393939	0.436943	0.454545	0.462653	0.488636	0.575758		0.393939	0.421123	0.454545	0.457927	0.470588	0.575758		0.266667	0.333333	0.4	0.393922	0.4375	0.533333		0.30303	0.391043	0.411765	0.409929	0.454545	0.46875		0.375	0.375	0.4375	0.437587	0.458097	0.548387		0.4375	0.453812	0.492424	0.490671	0.53125	0.5625		0.40625	0.46875	0.5	0.493846	0.519909	0.53125
F1
	Min.	1st	Median	Mean	3rd	Max.		Min.	1st	Median	Mean	3rd	Max.		Min.	1st	Median	Mean	3rd	Max.		Min.	1st	Median	Mean	3rd	Max.		Min.	1st	Median	Mean	3rd	Max.		Min.	1st	Median	Mean	3rd	Max.		Min.	1st	Median	Mean	3rd	Max.
glm	0.6	0.695732	0.731707	0.72599	0.751389	0.826087		0.578947	0.666667	0.722611	0.707782	0.741848	0.818182		0.4	0.622596	0.710084	0.701543	0.789216	0.941176		0.588235	0.662162	0.707143	0.703967	0.765837	0.820513		0.529412	0.625275	0.698837	0.69018	0.749316	0.8		0.529412	0.633505	0.70598	0.687964	0.738346	0.8		0.5	0.648251	0.698837	0.69629	0.747329	0.842105
knn	0.555556	0.673526	0.700189	0.699802	0.763736	0.837209		0.516129	0.644381	0.701351	0.693961	0.751689	0.857143		0.571429	0.666667	0.743421	0.741525	0.791209	0.941176		0.564103	0.628571	0.693457	0.689602	0.725877	0.829268		0.628571	0.685714	0.756757	0.751438	0.790909	0.894737		0.685714	0.789474	0.815662	0.816685	0.855876	0.904762		0.7	0.746711	0.775986	0.780735	0.817708	0.918919
nnet	0.615385	0.666667	0.707812	0.716307	0.758974	0.829268		0.516129	0.648649	0.701351	0.710046	0.782734	0.871795		0.588235	0.666667	0.773504	0.768994	0.845865	1		0.588235	0.666667	0.720086	0.717554	0.777778	0.871795		0.645161	0.718137	0.767267	0.776109	0.818634	0.971429		0.764706	0.861149	0.909091	0.894354	0.920897	0.974359		0.764706	0.832317	0.857143	0.869853	0.906347	0.971429
glmnet	0.634146	0.695732	0.731707	0.729324	0.751389	0.826087		0.634146	0.67803	0.72949	0.721698	0.75	0.826087		0.470588	0.65625	0.743421	0.73152	0.823529	0.941176		0.588235	0.692792	0.720086	0.726197	0.780702	0.833333		0.5	0.683612	0.718475	0.701679	0.748616	0.8		0.545454	0.6625	0.727395	0.70536	0.765837	0.772727		0.545454	0.648251	0.698837	0.704176	0.765837	0.842105
ran	0.615385	0.68389	0.731707	0.730047	0.757143	0.829268		0.516129	0.653153	0.701351	0.700346	0.767399	0.871795		0.571429	0.696078	0.759615	0.764619	0.861607	0.941176		0.6	0.731707	0.755556	0.743858	0.774667	0.8		0.615385	0.735088	0.8	0.783773	0.826923	0.944444		0.857143	0.972201	0.972973	0.974104	1	1		0.810811	0.916602	0.926829	0.933493	0.972973	1
svm	0.615385	0.666667	0.70108	0.714597	0.755556	0.829268		0.631579	0.684211	0.70598	0.719871	0.759875	0.85		0.555556	0.705882	0.773504	0.765652	0.850329	0.941176		0.619048	0.706767	0.734275	0.732888	0.758044	0.864865		0.54054	0.662162	0.712462	0.708152	0.762605	0.863636		0.54054	0.648649	0.700189	0.704927	0.767078	0.818182		0.54054	0.662162	0.719772	0.713333	0.77399	0.848485
bglm	0.634146	0.695732	0.731707	0.729324	0.751389	0.826087		0.578947	0.666667	0.72949	0.716499	0.75	0.826087		0.363636	0.647059	0.725564	0.694484	0.805882	0.941176		0.588235	0.666667	0.722222	0.715746	0.758744	0.833333		0.484849	0.647777	0.712474	0.69496	0.748616	0.8		0.514286	0.640333	0.714286	0.692527	0.747619	0.820513		0.5	0.649265	0.698837	0.701441	0.765837	0.842105
BlogReg	0.631579	0.666667	0.731707	0.718757	0.75	0.826087		0.631579	0.719368	0.742114	0.728866	0.75	0.8		0.363636	0.600427	0.666667	0.646153	0.719925	0.941176		0.54054	0.633545	0.710326	0.696025	0.771367	0.810811		0.5625	0.614316	0.684211	0.686458	0.753262	0.857143		0.611111	0.743056	0.783626	0.778575	0.841216	0.875		0.702703	0.741353	0.810167	0.787459	0.823718	0.864865
rf	0.516129	0.648649	0.684962	0.703659	0.768797	0.871795		0.516129	0.648649	0.701351	0.703551	0.768797	0.85		0.533333	0.666667	0.736842	0.726024	0.783333	0.888889		0.580645	0.661765	0.712171	0.715598	0.780702	0.871795		0.526316	0.6875	0.743421	0.740557	0.792105	0.944444		0.857143	0.966071	0.972973	0.973382	1	1		0.777778	0.894737	0.944444	0.92906	0.971429	1
gbm	0.634146	0.695732	0.731707	0.729494	0.751389	0.826087		0.65	0.68265	0.731707	0.72797	0.755556	0.837209		0.555556	0.666667	0.753036	0.742933	0.805882	0.888889		0.588235	0.685338	0.722222	0.721845	0.777778	0.833333		0.631579	0.6625	0.738636	0.739645	0.813236	0.944444		0.8	0.810811	0.848485	0.858277	0.890351	0.971429		0.742857	0.8	0.85	0.845449	0.890351	0.941176
Kappa
	Min.	1st	Median	Mean	3rd	Max.		Min.	1st	Median	Mean	3rd	Max.		Min.	1st	Median	Mean	3rd	Max.		Min.	1st	Median	Mean	3rd	Max.		Min.	1st	Median	Mean	3rd	Max.		Min.	1st	Median	Mean	3rd	Max.		Min.	1st	Median	Mean	3rd	Max.
glm	0.0320285	0.185594	0.271172	0.271459	0.374617	0.47541		0.0075188	0.137647	0.257182	0.241596	0.343284	0.47541		-0.125	0.314712	0.390297	0.406538	0.53125	0.864865		0.0607211	0.229114	0.351241	0.338751	0.428257	0.569832		-0.025641	0.109195	0.266616	0.258815	0.39212	0.494253		-0.00431965	0.0930725	0.255769	0.244143	0.368666	0.541226		-0.142857	0.10178	0.267012	0.263072	0.413201	0.627819
knn	-0.0114942	0.179137	0.269925	0.273331	0.37026	0.544379		0.0976562	0.177685	0.289164	0.306181	0.410083	0.613281		0.125	0.365321	0.464286	0.475308	0.63834	0.864865		-0.0645161	0.215722	0.317609	0.309893	0.385652	0.559055		0.0666667	0.283182	0.410704	0.400419	0.510521	0.729258		0.213115	0.47451	0.564444	0.55033	0.683119	0.75		0.213115	0.367132	0.455973	0.479502	0.619048	0.799136
nnet	0.0607211	0.197328	0.28421	0.297048	0.388433	0.553191		0.126984	0.201117	0.289164	0.334926	0.483871	0.686907		0.125	0.34494	0.547297	0.525979	0.664336	1		-0.0114942	0.234965	0.397326	0.365379	0.497276	0.674797		0.154472	0.364998	0.476375	0.491894	0.570955	0.934461		0.5	0.666955	0.801259	0.754363	0.813953	0.937381		0.5	0.612903	0.675133	0.70001	0.777097	0.937008
glmnet	0.0425532	0.185594	0.271172	0.276897	0.374617	0.47541		0.0236686	0.162858	0.257182	0.262778	0.374617	0.47541		-0.125	0.25	0.43494	0.409714	0.587156	0.864865		0.0425532	0.284164	0.345062	0.367949	0.503759	0.619048		0.0153846	0.142244	0.334857	0.292443	0.416566	0.494253		0.00826446	0.141716	0.303293	0.277757	0.369788	0.5		0.0666667	0.119612	0.267012	0.291019	0.42277	0.627819
ran	0.0607211	0.241532	0.273374	0.301738	0.374617	0.553191		0.126984	0.172562	0.289164	0.316709	0.416192	0.686907		0.196429	0.365321	0.486842	0.525815	0.733318	0.875		-0.0114942	0.258854	0.353519	0.33873	0.425532	0.535836		0.0243902	0.354839	0.544715	0.499375	0.59444	0.867521		0.685039	0.936	0.937008	0.939531	1	1		0.552	0.806439	0.812144	0.840604	0.936	1
svm	0.0607211	0.197328	0.262628	0.276939	0.310271	0.553191		0.131579	0.247052	0.273874	0.311063	0.361855	0.62069		0	0.375	0.5	0.506408	0.664336	0.864865		-0.03125	0.28421	0.361642	0.35363	0.428257	0.68		-0.088	0.109195	0.272264	0.262699	0.375049	0.605578		-0.088	0.109195	0.226012	0.257141	0.422245	0.572519		-0.088	0.13315	0.292263	0.271819	0.366733	0.689922
bglm	0.0425532	0.185594	0.271172	0.276897	0.374617	0.47541		0.0075188	0.137647	0.257182	0.254643	0.374617	0.47541		-0.125	0.21875	0.459416	0.400914	0.607577	0.864865		0.0607211	0.287931	0.391144	0.3669	0.446927	0.619048		-0.0542636	0.142244	0.295555	0.268369	0.41127	0.494253		-0.0708661	0.160615	0.291961	0.262405	0.369139	0.544715		0.0153846	0.119612	0.276698	0.288584	0.42277	0.627819
BlogReg	0.0425532	0.134331	0.220672	0.237596	0.315358	0.47541		0.0609756	0.157442	0.178423	0.224664	0.297872	0.47541		0	0.21875	0.324105	0.330222	0.45933	0.875		-0.0446927	0.240031	0.351241	0.344681	0.478686	0.569832		-0.2	0.131624	0.239409	0.277302	0.431744	0.685039		0.111111	0.379977	0.495782	0.499002	0.643077	0.753846		0.263499	0.396321	0.529933	0.495258	0.600177	0.689922
rf	0.0796813	0.199929	0.254193	0.307317	0.387569	0.686907		0.0796813	0.201117	0.289164	0.314921	0.387569	0.62069		0.0707965	0.25	0.464286	0.428535	0.523649	0.75		-0.0114942	0.23647	0.367816	0.362046	0.515388	0.674797		-0.16129	0.335996	0.384615	0.389439	0.519993	0.867521		0.685039	0.920391	0.936504	0.935606	1	1		0.492063	0.746853	0.869245	0.82981	0.934846	1
gbm	0.0425532	0.212475	0.273374	0.276939	0.358556	0.47541		0.0796813	0.185594	0.273374	0.282378	0.374617	0.544379		0	0.333294	0.414773	0.458643	0.625	0.75		0.0607211	0.238526	0.362602	0.354296	0.494988	0.619048		0.03125	0.161124	0.384131	0.357349	0.54331	0.873016		0.46888	0.559055	0.645056	0.667225	0.748638	0.934461		0.404959	0.518027	0.613623	0.626866	0.741935	0.870293
Neg_Pred_Value
	Min.	1st	Median	Mean	3rd	Max.		Min.	1st	Median	Mean	3rd	Max.		Min.	1st	Median	Mean	3rd	Max.		Min.	1st	Median	Mean	3rd	Max.		Min.	1st	Median	Mean	3rd	Max.		Min.	1st	Median	Mean	3rd	Max.		Min.	1st	Median	Mean	3rd	Max.
glm	0.454545	0.586364	0.636364	0.654616	0.714286	1		0.428571	0.538462	0.630682	0.613819	0.673077	0.875		0.444444	0.6	0.707143	0.712572	0.8	1		0.461539	0.578125	0.6	0.618603	0.686235	0.818182		0.4	0.5	0.605556	0.588944	0.666667	0.75		0.416667	0.5	0.585714	0.586833	0.666667	0.75		0.357143	0.5	0.605556	0.609617	0.671875	1
knn	0.416667	0.546875	0.6	0.61602	0.703571	0.888889		0.473684	0.519737	0.607692	0.615664	0.671875	0.9		0.555556	0.659091	0.714286	0.737989	0.8	1		0.384615	0.529412	0.6	0.603374	0.643908	0.888889		0.5	0.592857	0.679487	0.677224	0.732143	0.909091		0.6	0.733333	0.781746	0.780836	0.82197	1		0.6	0.661765	0.696154	0.711705	0.75	0.916667
nnet	0.461539	0.551282	0.607692	0.642648	0.727273	1		0.476191	0.55	0.607692	0.63518	0.728788	0.9		0.571429	0.659091	0.763889	0.769928	0.857143	1		0.416667	0.563187	0.633929	0.633605	0.707983	0.909091		0.545454	0.638393	0.689904	0.708389	0.773352	0.928571		0.6875	0.830882	0.870833	0.875093	0.918269	1		0.6875	0.769231	0.833333	0.821617	0.86875	0.933333
glmnet	0.454545	0.586364	0.636364	0.658812	0.714286	1		0.444444	0.545454	0.630682	0.643098	0.697802	1		0.428571	0.61875	0.714286	0.756131	0.875	1		0.454545	0.6	0.620192	0.637055	0.714286	0.785714		0.444444	0.5	0.628289	0.610961	0.678571	0.75		0.444444	0.534091	0.651515	0.618798	0.688702	0.833333		0.470588	0.5	0.605556	0.622352	0.695701	1
ran	0.461539	0.571429	0.666667	0.66302	0.723214	1		0.476191	0.538889	0.607692	0.62286	0.698077	0.846154		0.571429	0.666667	0.720779	0.750987	0.839286	1		0.416667	0.636364	0.692308	0.677714	0.728788	0.857143		0.454545	0.658333	0.733333	0.715805	0.785714	0.923077		0.8	1	1	0.978947	1	1		0.769231	0.919872	0.928571	0.933439	1	1
svm	0.461539	0.538462	0.607692	0.63943	0.717533	1		0.5	0.569196	0.607692	0.647491	0.706818	1		0.5	0.666667	0.775	0.771872	0.857143	1		0.4	0.6	0.666667	0.647193	0.692308	0.846154		0.384615	0.5	0.621429	0.618136	0.694231	1		0.384615	0.5	0.577778	0.606376	0.703571	0.875		0.384615	0.528846	0.633333	0.627457	0.723214	0.857143
bglm	0.454545	0.586364	0.636364	0.658812	0.714286	1		0.428571	0.543706	0.630682	0.637254	0.697802	1		0.444444	0.611607	0.714286	0.715747	0.814286	1		0.461539	0.597059	0.633929	0.628871	0.671053	0.785714		0.411765	0.5	0.621429	0.601109	0.666667	0.75		0.4	0.528846	0.60181	0.59743	0.675	0.818182		0.444444	0.5	0.605556	0.61417	0.695701	0.833333
BlogReg	0.454545	0.525	0.636364	0.640472	0.723214	1		0.5	0.605114	0.679487	0.694531	0.75	1		0.5	0.605114	0.625	0.665631	0.75	1		0.4	0.553454	0.615385	0.61151	0.688702	0.733333		0.25	0.5	0.563492	0.58365	0.680556	0.8		0.5	0.65	0.711111	0.707743	0.779762	0.846154		0.571429	0.6625	0.757353	0.73672	0.818182	0.875
rf	0.470588	0.533333	0.594118	0.623944	0.708333	0.9		0.476191	0.533333	0.6	0.626428	0.708333	0.888889		0.5	0.666667	0.714286	0.72	0.8	1		0.416667	0.543706	0.642857	0.634106	0.719048	0.909091		0.333333	0.608333	0.677083	0.657833	0.733333	0.923077		0.8	1	1	0.986667	1	1		0.714286	0.9125	0.928571	0.92533	1	1
gbm	0.454545	0.588889	0.63961	0.65806	0.703571	1		0.5	0.545454	0.636364	0.656852	0.717533	1		0.5	0.625	0.738636	0.738447	0.808333	1		0.461539	0.569196	0.625	0.629873	0.707983	0.785714		0.444444	0.538462	0.656863	0.653931	0.7375	0.928571		0.714286	0.745833	0.799107	0.822533	0.895833	1		0.666667	0.764423	0.816667	0.815795	0.859524	0.923077
Pos_Pred_Value
	Min.	1st	Median	Mean	3rd	Max.		Min.	1st	Median	Mean	3rd	Max.		Min.	1st	Median	Mean	3rd	Max.		Min.	1st	Median	Mean	3rd	Max.		Min.	1st	Median	Mean	3rd	Max.		Min.	1st	Median	Mean	3rd	Max.		Min.	1st	Median	Mean	3rd	Max.
glm	0.571429	0.63468	0.65301	0.66206	0.706349	0.727273		0.578947	0.61646	0.651087	0.655227	0.696739	0.727273		0.428571	0.659091	0.714286	0.725622	0.8	1		0.6	0.666667	0.738636	0.727203	0.764706	0.866667		0.555556	0.621528	0.666667	0.682907	0.752976	0.8125		0.5625	0.6	0.669837	0.669644	0.717533	0.823529		0.5	0.621528	0.666667	0.680227	0.743808	0.842105
knn	0.571429	0.625	0.684211	0.675706	0.71627	0.75		0.608696	0.663044	0.692105	0.700036	0.75	0.8		0.555556	0.666667	0.75	0.761282	0.808333	1		0.55	0.6875	0.711111	0.712598	0.737414	0.823529		0.583333	0.666667	0.732057	0.733897	0.79386	0.866667		0.636364	0.736166	0.8	0.792487	0.833333	0.9375		0.636364	0.712798	0.763889	0.781622	0.845588	0.928571
nnet	0.6	0.65	0.683014	0.682019	0.706349	0.772727		0.625	0.666667	0.69375	0.710739	0.75	0.85		0.555556	0.691667	0.788889	0.782215	0.865079	1		0.571429	0.679825	0.757353	0.737928	0.792105	0.846154		0.619048	0.746711	0.781746	0.792137	0.845865	1		0.772727	0.848026	0.891813	0.8934	0.941994	1		0.772727	0.828125	0.875	0.884055	0.953125	1
glmnet	0.590909	0.63468	0.65301	0.663924	0.706349	0.727273		0.583333	0.626984	0.652174	0.659972	0.706349	0.727273		0.444444	0.61875	0.707143	0.691914	0.777778	0.888889		0.590909	0.679825	0.743464	0.737828	0.789474	0.866667		0.571429	0.641544	0.702941	0.696758	0.762605	0.846154		0.565217	0.623512	0.68	0.681538	0.707983	0.8125		0.583333	0.625	0.666667	0.694028	0.74906	0.866667
ran	0.6	0.65	0.674242	0.677148	0.706349	0.772727		0.625	0.666667	0.689931	0.703066	0.743056	0.85		0.6	0.691667	0.805556	0.790794	0.878472	1		0.571429	0.653846	0.681818	0.697947	0.729665	0.866667		0.571429	0.741667	0.8125	0.791251	0.833333	0.944444		0.882353	0.947368	0.95	0.966912	1	1		0.789474	0.879187	0.941176	0.918694	0.947368	1
svm	0.6	0.65	0.653846	0.67097	0.688158	0.772727		0.625	0.663044	0.684211	0.688729	0.703571	0.809524		0.5	0.666667	0.8	0.762453	0.839286	1		0.565217	0.681818	0.704969	0.716838	0.752976	0.842105		0.526316	0.611111	0.658333	0.674048	0.722222	0.923077		0.526316	0.610507	0.649123	0.674627	0.720556	0.923077		0.526316	0.621528	0.658333	0.674602	0.696739	0.933333
bglm	0.590909	0.63468	0.65301	0.663924	0.706349	0.727273		0.578947	0.61646	0.652174	0.657102	0.706349	0.727273		0.428571	0.645833	0.720779	0.716205	0.783333	1		0.6	0.7	0.757353	0.741531	0.777778	0.866667		0.533333	0.625	0.666667	0.682813	0.762605	0.8125		0.529412	0.629934	0.681159	0.677268	0.733333	0.823529		0.571429	0.625	0.677083	0.693919	0.74906	0.866667
BlogReg	0.590909	0.61646	0.63579	0.650388	0.68729	0.727273		0.592593	0.608696	0.62069	0.643744	0.681818	0.727273		0.5	0.625	0.683333	0.702745	0.7625	1		0.555556	0.666667	0.75	0.737154	0.792105	0.833333		0.5	0.63625	0.667105	0.704563	0.786654	0.928571		0.611111	0.735965	0.771242	0.801199	0.845865	1		0.666667	0.708333	0.77709	0.785627	0.833333	1
rf	0.6	0.66	0.675439	0.696527	0.75	0.85		0.6	0.666667	0.691576	0.701162	0.729167	0.809524		0.555556	0.633523	0.75	0.72533	0.808333	0.888889		0.571429	0.701287	0.743421	0.736433	0.792105	0.846154		0.5	0.692792	0.75	0.740244	0.815257	0.944444		0.863636	0.936717	0.973684	0.959618	1	1		0.777778	0.880952	0.902381	0.915282	0.960526	1
gbm	0.590909	0.63468	0.660256	0.664073	0.700926	0.727273		0.6	0.646591	0.653846	0.667283	0.706349	0.75		0.5	0.666667	0.714286	0.745826	0.8	1		0.6	0.666667	0.736111	0.728753	0.789474	0.833333		0.590909	0.625858	0.721362	0.717628	0.783333	0.944444		0.73913	0.820028	0.833333	0.859472	0.904386	1		0.695652	0.770722	0.837719	0.828309	0.883987	1
Precision
	Min.	1st	Median	Mean	3rd	Max.		Min.	1st	Median	Mean	3rd	Max.		Min.	1st	Median	Mean	3rd	Max.		Min.	1st	Median	Mean	3rd	Max.		Min.	1st	Median	Mean	3rd	Max.		Min.	1st	Median	Mean	3rd	Max.		Min.	1st	Median	Mean	3rd	Max.
glm	0.571429	0.63468	0.65301	0.66206	0.706349	0.727273		0.578947	0.61646	0.651087	0.655227	0.696739	0.727273		0.428571	0.659091	0.714286	0.725622	0.8	1		0.6	0.666667	0.738636	0.727203	0.764706	0.866667		0.555556	0.621528	0.666667	0.682907	0.752976	0.8125		0.5625	0.6	0.669837	0.669644	0.717533	0.823529		0.5	0.621528	0.666667	0.680227	0.743808	0.842105
knn	0.571429	0.625	0.684211	0.675706	0.71627	0.75		0.608696	0.663044	0.692105	0.700036	0.75	0.8		0.555556	0.666667	0.75	0.761282	0.808333	1		0.55	0.6875	0.711111	0.712598	0.737414	0.823529		0.583333	0.666667	0.732057	0.733897	0.79386	0.866667		0.636364	0.736166	0.8	0.792487	0.833333	0.9375		0.636364	0.712798	0.763889	0.781622	0.845588	0.928571
nnet	0.6	0.65	0.683014	0.682019	0.706349	0.772727		0.625	0.666667	0.69375	0.710739	0.75	0.85		0.555556	0.691667	0.788889	0.782215	0.865079	1		0.571429	0.679825	0.757353	0.737928	0.792105	0.846154		0.619048	0.746711	0.781746	0.792137	0.845865	1		0.772727	0.848026	0.891813	0.8934	0.941994	1		0.772727	0.828125	0.875	0.884055	0.953125	1
glmnet	0.590909	0.63468	0.65301	0.663924	0.706349	0.727273		0.583333	0.626984	0.652174	0.659972	0.706349	0.727273		0.444444	0.61875	0.707143	0.691914	0.777778	0.888889		0.590909	0.679825	0.743464	0.737828	0.789474	0.866667		0.571429	0.641544	0.702941	0.696758	0.762605	0.846154		0.565217	0.623512	0.68	0.681538	0.707983	0.8125		0.583333	0.625	0.666667	0.694028	0.74906	0.866667
ran	0.6	0.65	0.674242	0.677148	0.706349	0.772727		0.625	0.666667	0.689931	0.703066	0.743056	0.85		0.6	0.691667	0.805556	0.790794	0.878472	1		0.571429	0.653846	0.681818	0.697947	0.729665	0.866667		0.571429	0.741667	0.8125	0.791251	0.833333	0.944444		0.882353	0.947368	0.95	0.966912	1	1		0.789474	0.879187	0.941176	0.918694	0.947368	1
svm	0.6	0.65	0.653846	0.67097	0.688158	0.772727		0.625	0.663044	0.684211	0.688729	0.703571	0.809524		0.5	0.666667	0.8	0.762453	0.839286	1		0.565217	0.681818	0.704969	0.716838	0.752976	0.842105		0.526316	0.611111	0.658333	0.674048	0.722222	0.923077		0.526316	0.610507	0.649123	0.674627	0.720556	0.923077		0.526316	0.621528	0.658333	0.674602	0.696739	0.933333
bglm	0.590909	0.63468	0.65301	0.663924	0.706349	0.727273		0.578947	0.61646	0.652174	0.657102	0.706349	0.727273		0.428571	0.645833	0.720779	0.716205	0.783333	1		0.6	0.7	0.757353	0.741531	0.777778	0.866667		0.533333	0.625	0.666667	0.682813	0.762605	0.8125		0.529412	0.629934	0.681159	0.677268	0.733333	0.823529		0.571429	0.625	0.677083	0.693919	0.74906	0.866667
BlogReg	0.590909	0.61646	0.63579	0.650388	0.68729	0.727273		0.592593	0.608696	0.62069	0.643744	0.681818	0.727273		0.5	0.625	0.683333	0.702745	0.7625	1		0.555556	0.666667	0.75	0.737154	0.792105	0.833333		0.5	0.63625	0.667105	0.704563	0.786654	0.928571		0.611111	0.735965	0.771242	0.801199	0.845865	1		0.666667	0.708333	0.77709	0.785627	0.833333	1
rf	0.6	0.66	0.675439	0.696527	0.75	0.85		0.6	0.666667	0.691576	0.701162	0.729167	0.809524		0.555556	0.633523	0.75	0.72533	0.808333	0.888889		0.571429	0.701287	0.743421	0.736433	0.792105	0.846154		0.5	0.692792	0.75	0.740244	0.815257	0.944444		0.863636	0.936717	0.973684	0.959618	1	1		0.777778	0.880952	0.902381	0.915282	0.960526	1
gbm	0.590909	0.63468	0.660256	0.664073	0.700926	0.727273		0.6	0.646591	0.653846	0.667283	0.706349	0.75		0.5	0.666667	0.714286	0.745826	0.8	1		0.6	0.666667	0.736111	0.728753	0.789474	0.833333		0.590909	0.625858	0.721362	0.717628	0.783333	0.944444		0.73913	0.820028	0.833333	0.859472	0.904386	1		0.695652	0.770722	0.837719	0.828309	0.883987	1
Recall
	Min.	1st	Median	Mean	3rd	Max.		Min.	1st	Median	Mean	3rd	Max.		Min.	1st	Median	Mean	3rd	Max.		Min.	1st	Median	Mean	3rd	Max.		Min.	1st	Median	Mean	3rd	Max.		Min.	1st	Median	Mean	3rd	Max.		Min.	1st	Median	Mean	3rd	Max.
glm	0.631579	0.776316	0.789474	0.807164	0.853801	1		0.578947	0.723684	0.789474	0.772953	0.835526	0.947368		0.375	0.59375	0.6875	0.702778	0.875	1		0.526316	0.631579	0.684211	0.688596	0.780702	0.888889		0.5	0.611111	0.722222	0.710819	0.800439	0.888889		0.5	0.652778	0.729532	0.716082	0.800439	0.842105		0.5	0.626462	0.722222	0.724708	0.780702	1
knn	0.526316	0.671053	0.763158	0.733333	0.833333	0.947368		0.421053	0.631579	0.710526	0.696491	0.789474	0.947368		0.5	0.625	0.75	0.740278	0.78125	1		0.578947	0.578947	0.684211	0.672953	0.736842	0.944444		0.611111	0.708333	0.777778	0.774123	0.842105	0.944444		0.666667	0.822368	0.833333	0.848246	0.888889	1		0.666667	0.777778	0.777778	0.788158	0.833333	0.944444
nnet	0.631579	0.684211	0.736842	0.759649	0.835526	1		0.421053	0.631579	0.736842	0.717544	0.800439	0.947368		0.5	0.625	0.75	0.776389	0.878472	1		0.526316	0.618421	0.736842	0.704532	0.747076	0.944444		0.555556	0.708333	0.777778	0.768421	0.833333	0.947368		0.722222	0.877193	0.888889	0.900439	0.944444	1		0.722222	0.833333	0.888889	0.859795	0.890351	0.944444
glmnet	0.684211	0.776316	0.789474	0.812427	0.853801	1		0.684211	0.736842	0.789474	0.799269	0.842105	1		0.5	0.625	0.777778	0.790278	0.90625	1		0.526316	0.684211	0.710526	0.722661	0.789474	0.842105		0.444444	0.657895	0.722222	0.719152	0.833333	0.888889		0.5	0.708333	0.722222	0.740643	0.789474	0.944444		0.5	0.626462	0.722222	0.727485	0.800439	1
ran	0.631579	0.723684	0.789474	0.796637	0.853801	1		0.421053	0.631579	0.736842	0.706628	0.789474	0.894737		0.5	0.625	0.75	0.752083	0.875	1		0.631579	0.789474	0.789474	0.804532	0.855263	0.944444		0.611111	0.75	0.777778	0.782702	0.837719	0.944444		0.833333	1	1	0.982456	1	1		0.833333	0.944444	0.944444	0.9506	1	1
svm	0.631579	0.684211	0.763158	0.770175	0.842105	1		0.631579	0.684211	0.736842	0.759649	0.835526	1		0.5	0.625	0.8125	0.788889	0.878472	1		0.631579	0.684211	0.783626	0.754386	0.789474	0.888889		0.555556	0.679825	0.75	0.757456	0.835526	1		0.555556	0.666667	0.777778	0.749269	0.800439	0.947368		0.555556	0.679825	0.777778	0.76579	0.847222	0.947368
bglm	0.684211	0.776316	0.789474	0.812427	0.853801	1		0.578947	0.736842	0.789474	0.791374	0.842105	1		0.25	0.59375	0.75	0.702778	0.875	1		0.526316	0.631579	0.710526	0.696345	0.747076	0.833333		0.444444	0.657895	0.722222	0.719152	0.833333	0.888889		0.5	0.652778	0.729532	0.716082	0.800439	0.888889		0.444444	0.626462	0.722222	0.72193	0.800439	0.944444
BlogReg	0.631579	0.736842	0.811404	0.809795	0.853801	1		0.631579	0.789474	0.842105	0.852193	0.947368	1		0.25	0.5	0.625	0.635417	0.78125	1		0.473684	0.565789	0.684211	0.664327	0.736842	0.789474		0.5	0.611111	0.666667	0.683626	0.833333	0.888889		0.578947	0.684211	0.777778	0.764474	0.833333	0.888889		0.611111	0.722222	0.811404	0.802632	0.888889	0.944444
rf	0.421053	0.631579	0.710526	0.720175	0.833333	0.947368		0.421053	0.631579	0.710526	0.714912	0.800439	0.947368		0.5	0.625	0.75	0.739583	0.875	1		0.473684	0.618421	0.736842	0.704532	0.789474	0.944444		0.555556	0.679825	0.75731	0.747368	0.800439	0.944444		0.833333	1	1	0.988889	1	1		0.777778	0.944444	0.944444	0.945029	1	1
gbm	0.684211	0.776316	0.789474	0.812427	0.853801	1		0.684211	0.736842	0.789474	0.804386	0.842105	1		0.5	0.625	0.75	0.758333	0.875	1		0.526316	0.684211	0.736842	0.720029	0.789474	0.833333		0.666667	0.666667	0.777778	0.769152	0.800439	0.944444		0.777778	0.78655	0.842105	0.862865	0.944444	1		0.722222	0.833333	0.888889	0.868275	0.894737	0.944444
Sensitivity
	Min.	1st	Median	Mean	3rd	Max.		Min.	1st	Median	Mean	3rd	Max.		Min.	1st	Median	Mean	3rd	Max.		Min.	1st	Median	Mean	3rd	Max.		Min.	1st	Median	Mean	3rd	Max.		Min.	1st	Median	Mean	3rd	Max.		Min.	1st	Median	Mean	3rd	Max.
glm	0.631579	0.776316	0.789474	0.807164	0.853801	1		0.578947	0.723684	0.789474	0.772953	0.835526	0.947368		0.375	0.59375	0.6875	0.702778	0.875	1		0.526316	0.631579	0.684211	0.688596	0.780702	0.888889		0.5	0.611111	0.722222	0.710819	0.800439	0.888889		0.5	0.652778	0.729532	0.716082	0.800439	0.842105		0.5	0.626462	0.722222	0.724708	0.780702	1
knn	0.526316	0.671053	0.763158	0.733333	0.833333	0.947368		0.421053	0.631579	0.710526	0.696491	0.789474	0.947368		0.5	0.625	0.75	0.740278	0.78125	1		0.578947	0.578947	0.684211	0.672953	0.736842	0.944444		0.611111	0.708333	0.777778	0.774123	0.842105	0.944444		0.666667	0.822368	0.833333	0.848246	0.888889	1		0.666667	0.777778	0.777778	0.788158	0.833333	0.944444
nnet	0.631579	0.684211	0.736842	0.759649	0.835526	1		0.421053	0.631579	0.736842	0.717544	0.800439	0.947368		0.5	0.625	0.75	0.776389	0.878472	1		0.526316	0.618421	0.736842	0.704532	0.747076	0.944444		0.555556	0.708333	0.777778	0.768421	0.833333	0.947368		0.722222	0.877193	0.888889	0.900439	0.944444	1		0.722222	0.833333	0.888889	0.859795	0.890351	0.944444
glmnet	0.684211	0.776316	0.789474	0.812427	0.853801	1		0.684211	0.736842	0.789474	0.799269	0.842105	1		0.5	0.625	0.777778	0.790278	0.90625	1		0.526316	0.684211	0.710526	0.722661	0.789474	0.842105		0.444444	0.657895	0.722222	0.719152	0.833333	0.888889		0.5	0.708333	0.722222	0.740643	0.789474	0.944444		0.5	0.626462	0.722222	0.727485	0.800439	1
ran	0.631579	0.723684	0.789474	0.796637	0.853801	1		0.421053	0.631579	0.736842	0.706628	0.789474	0.894737		0.5	0.625	0.75	0.752083	0.875	1		0.631579	0.789474	0.789474	0.804532	0.855263	0.944444		0.611111	0.75	0.777778	0.782702	0.837719	0.944444		0.833333	1	1	0.982456	1	1		0.833333	0.944444	0.944444	0.9506	1	1
svm	0.631579	0.684211	0.763158	0.770175	0.842105	1		0.631579	0.684211	0.736842	0.759649	0.835526	1		0.5	0.625	0.8125	0.788889	0.878472	1		0.631579	0.684211	0.783626	0.754386	0.789474	0.888889		0.555556	0.679825	0.75	0.757456	0.835526	1		0.555556	0.666667	0.777778	0.749269	0.800439	0.947368		0.555556	0.679825	0.777778	0.76579	0.847222	0.947368
bglm	0.684211	0.776316	0.789474	0.812427	0.853801	1		0.578947	0.736842	0.789474	0.791374	0.842105	1		0.25	0.59375	0.75	0.702778	0.875	1		0.526316	0.631579	0.710526	0.696345	0.747076	0.833333		0.444444	0.657895	0.722222	0.719152	0.833333	0.888889		0.5	0.652778	0.729532	0.716082	0.800439	0.888889		0.444444	0.626462	0.722222	0.72193	0.800439	0.944444
BlogReg	0.631579	0.736842	0.811404	0.809795	0.853801	1		0.631579	0.789474	0.842105	0.852193	0.947368	1		0.25	0.5	0.625	0.635417	0.78125	1		0.473684	0.565789	0.684211	0.664327	0.736842	0.789474		0.5	0.611111	0.666667	0.683626	0.833333	0.888889		0.578947	0.684211	0.777778	0.764474	0.833333	0.888889		0.611111	0.722222	0.811404	0.802632	0.888889	0.944444
rf	0.421053	0.631579	0.710526	0.720175	0.833333	0.947368		0.421053	0.631579	0.710526	0.714912	0.800439	0.947368		0.5	0.625	0.75	0.739583	0.875	1		0.473684	0.618421	0.736842	0.704532	0.789474	0.944444		0.555556	0.679825	0.75731	0.747368	0.800439	0.944444		0.833333	1	1	0.988889	1	1		0.777778	0.944444	0.944444	0.945029	1	1
gbm	0.684211	0.776316	0.789474	0.812427	0.853801	1		0.684211	0.736842	0.789474	0.804386	0.842105	1		0.5	0.625	0.75	0.758333	0.875	1		0.526316	0.684211	0.736842	0.720029	0.789474	0.833333		0.666667	0.666667	0.777778	0.769152	0.800439	0.944444		0.777778	0.78655	0.842105	0.862865	0.944444	1		0.722222	0.833333	0.888889	0.868275	0.894737	0.944444
Specificity
	Min.	1st	Median	Mean	3rd	Max.		Min.	1st	Median	Mean	3rd	Max.		Min.	1st	Median	Mean	3rd	Max.		Min.	1st	Median	Mean	3rd	Max.		Min.	1st	Median	Mean	3rd	Max.		Min.	1st	Median	Mean	3rd	Max.		Min.	1st	Median	Mean	3rd	Max.
glm	0.285714	0.389286	0.428571	0.454286	0.508333	0.6		0.285714	0.389286	0.5	0.461429	0.508333	0.6		0.5	0.611607	0.714286	0.704464	0.776786	1		0.428571	0.592857	0.654762	0.652381	0.714286	0.866667		0.142857	0.428571	0.571429	0.547527	0.714286	0.785714		0.285714	0.384615	0.571429	0.525824	0.642857	0.769231		0.285714	0.410714	0.571429	0.536539	0.65522	0.785714
knn	0.285714	0.5	0.571429	0.535238	0.6	0.666667		0.357143	0.571429	0.642857	0.608333	0.666667	0.733333		0.5	0.691964	0.732143	0.735714	0.857143	1		0.357143	0.592857	0.642857	0.639048	0.678571	0.8		0.285714	0.553571	0.629121	0.623077	0.728022	0.857143		0.428571	0.625	0.692308	0.695604	0.785714	0.928571		0.428571	0.563187	0.667582	0.691209	0.800824	0.928571
nnet	0.357143	0.482143	0.571429	0.531191	0.6	0.666667		0.357143	0.571429	0.642857	0.615476	0.666667	0.785714		0.5	0.625	0.732143	0.75	0.861607	1		0.357143	0.592857	0.690476	0.663095	0.719048	0.866667		0.428571	0.642857	0.741758	0.725824	0.800824	1		0.642857	0.785714	0.851648	0.851923	0.92445	1		0.615385	0.769231	0.857143	0.843407	0.946429	1
glmnet	0.285714	0.389286	0.428571	0.454286	0.508333	0.6		0.285714	0.389286	0.428571	0.454286	0.508333	0.6		0.375	0.5	0.625	0.616964	0.714286	0.857143		0.266667	0.592857	0.690476	0.647381	0.732143	0.866667		0.214286	0.482143	0.571429	0.572527	0.697802	0.857143		0.285714	0.428571	0.571429	0.533791	0.622253	0.785714		0.285714	0.428571	0.571429	0.562088	0.67445	0.857143
ran	0.285714	0.428571	0.5	0.49619	0.571429	0.666667		0.357143	0.542857	0.642857	0.608466	0.666667	0.785714		0.5	0.691964	0.803571	0.775	0.861607	1		0.285714	0.428571	0.516667	0.526429	0.610714	0.866667		0.357143	0.667582	0.769231	0.717467	0.785714	0.928571		0.846154	0.928571	0.928571	0.95402	1	1		0.714286	0.821429	0.928571	0.885194	0.928571	1
svm	0.285714	0.428571	0.5	0.499524	0.571429	0.666667		0.357143	0.5	0.571429	0.545476	0.6	0.714286		0.375	0.611607	0.732143	0.716964	0.857143	1		0.285714	0.525	0.585714	0.596429	0.64881	0.8		0.285714	0.357143	0.5	0.500824	0.589286	0.928571		0.285714	0.357143	0.5	0.50467	0.535714	0.928571		0.285714	0.410714	0.5	0.500824	0.517857	0.928571
bglm	0.285714	0.389286	0.428571	0.454286	0.508333	0.6		0.285714	0.389286	0.428571	0.454286	0.508333	0.6		0.375	0.625	0.714286	0.698214	0.776786	1		0.428571	0.642857	0.690476	0.673809	0.719048	0.866667		0.214286	0.428571	0.571429	0.547527	0.65522	0.785714		0.285714	0.428571	0.571429	0.543956	0.65522	0.769231		0.285714	0.428571	0.571429	0.565659	0.67445	0.857143
BlogReg	0.214286	0.351191	0.428571	0.41881	0.508333	0.6		0.133333	0.214286	0.357143	0.362381	0.508333	0.6		0.375	0.611607	0.714286	0.695536	0.857143	1		0.428571	0.632143	0.714286	0.685	0.785714	0.8		0.142857	0.5	0.571429	0.596429	0.773352	0.928571		0.5	0.642857	0.703297	0.737912	0.803571	1		0.428571	0.571429	0.703297	0.691209	0.785714	1
rf	0.285714	0.553571	0.585714	0.584524	0.660714	0.785714		0.285714	0.561905	0.621429	0.597619	0.666667	0.733333		0.5	0.571429	0.714286	0.689286	0.776786	0.875		0.357143	0.571429	0.690476	0.659286	0.733333	0.866667		0.285714	0.528846	0.667582	0.642582	0.785714	0.923077		0.769231	0.910714	0.964286	0.941484	1	1		0.692308	0.831044	0.857143	0.88022	0.946429	1
gbm	0.285714	0.389286	0.428571	0.454286	0.508333	0.6		0.285714	0.421429	0.464286	0.468333	0.542857	0.6		0.375	0.571429	0.714286	0.7	0.776786	1		0.357143	0.553571	0.678571	0.635476	0.733333	0.8		0.307692	0.428571	0.593407	0.58544	0.714286	0.928571		0.571429	0.755494	0.785714	0.803846	0.875	1		0.5	0.642857	0.785714	0.754396	0.857143	1
logLoss
	Min.	1st	Median	Mean	3rd	Max.		Min.	1st	Median	Mean	3rd	Max.		Min.	1st	Median	Mean	3rd	Max.		Min.	1st	Median	Mean	3rd	Max.		Min.	1st	Median	Mean	3rd	Max.		Min.	1st	Median	Mean	3rd	Max.		Min.	1st	Median	Mean	3rd	Max.
glm	0.572349	0.628659	0.653434	0.653503	0.666721	0.811612		0.566039	0.626377	0.647249	0.652239	0.670725	0.815599		0.340666	0.458541	0.571752	0.616585	0.730923	1.11038		0.487958	0.533985	0.607719	0.610075	0.680197	0.774385		0.481295	0.56771	0.597938	0.623387	0.690306	0.861753		0.465599	0.549777	0.587979	0.616932	0.680748	0.848831		0.456267	0.564575	0.604244	0.624533	0.705064	0.845205
knn	0.488684	0.568391	0.631152	0.616707	0.6666	0.701603		0.468038	0.546446	0.603134	0.58971	0.633413	0.657659		0.341537	0.414767	0.513799	1.17835	0.649574	5.17843		0.402556	0.457249	0.527146	0.529329	0.595814	0.678716		0.235296	0.474145	1.50524	1.345	1.82001	2.69119		0.191342	0.290275	0.380389	0.769645	1.39052	2.55219		0.178263	0.368247	0.478512	0.988666	1.51599	2.59934
nnet	0.556339	0.58483	0.610976	0.636243	0.655967	0.957099		0.465569	0.546394	0.58581	0.636094	0.62669	1.60233		0.237084	0.433234	0.490044	0.541944	0.632404	0.823979		0.352597	0.419813	0.505672	0.541141	0.595781	0.978997		0.250326	0.430883	0.470427	0.489566	0.523459	0.726001		0.162096	0.22692	0.256635	0.271118	0.297964	0.587058		0.129117	0.26817	0.317638	0.328222	0.387458	0.548452
glmnet	0.578538	0.626472	0.646034	0.647317	0.658838	0.766063		0.576233	0.62363	0.644225	0.646636	0.665577	0.771715		0.454738	0.52177	0.594989	0.596814	0.670518	0.766178		0.483742	0.555757	0.583654	0.594372	0.62431	0.696752		0.47297	0.548627	0.596681	0.614475	0.673458	0.827606		0.469778	0.540029	0.589611	0.600445	0.651034	0.75959		0.455878	0.561352	0.602808	0.619777	0.694117	0.831456
ran	0.566496	0.584824	0.610862	0.608278	0.625117	0.680559		0.467072	0.54659	0.594105	0.585414	0.628556	0.702524		0.307159	0.406869	0.468285	0.500504	0.584521	0.785949		0.498714	0.544747	0.574701	0.573797	0.592863	0.658813		0.211105	0.418797	0.492124	0.600228	0.600593	1.62932		0.0663532	0.122326	0.156275	0.16055	0.170874	0.504679		0.115435	0.18658	0.226884	0.238604	0.26497	0.533553
svm	0.549886	0.616026	0.646708	0.640349	0.664352	0.709369		0.547036	0.60814	0.64276	0.638194	0.66379	0.700451		0.381251	0.485341	0.514043	0.550325	0.615482	0.80561		0.486108	0.557208	0.601595	0.603641	0.63321	0.787257		0.476226	0.538096	0.603424	0.615871	0.690099	0.764174		0.4765	0.525904	0.605964	0.610303	0.680983	0.775666		0.477589	0.534374	0.606955	0.611835	0.677652	0.776815
bglm	0.573945	0.627089	0.652719	0.651485	0.663339	0.800221		0.568814	0.623995	0.646784	0.649748	0.668768	0.805881		0.356627	0.462189	0.560049	0.601906	0.701028	0.995962		0.492336	0.546485	0.601331	0.602458	0.645869	0.746845		0.479109	0.558658	0.597447	0.616985	0.67189	0.830521		0.464917	0.543981	0.589712	0.610575	0.671081	0.818206		0.4579	0.562055	0.603042	0.617836	0.681743	0.818384
BlogReg	0.547666	0.639019	0.671551	0.684298	0.737504	0.885462		0.563262	0.646595	0.676898	0.681271	0.728146	0.788311		0.221648	0.590227	0.695662	0.707246	0.789396	1.44443		0.517362	0.578413	0.638575	0.644536	0.678723	0.820393		0.418577	0.604788	0.708725	0.722332	0.864908	0.967829		0.425014	0.452756	0.572183	0.552849	0.619372	0.798705		0.373791	0.480752	0.539601	0.553577	0.638944	0.761169
rf	0.370005	1.36525	1.84417	1.80994	2.49992	2.94897		0.410801	1.20184	1.83983	1.92095	2.18033	4.57635		0.253935	0.436121	0.544173	0.787282	0.71456	2.93506		0.351853	0.522291	1.49604	1.5429	1.69473	4.82049		0.27927	0.482321	0.563961	0.566677	0.646216	0.766985		0.0743368	0.121705	0.137692	0.153681	0.156979	0.460062		0.130739	0.199911	0.228578	0.260719	0.271749	0.770438
gbm	0.577087	0.62925	0.651257	0.652741	0.67132	0.792789		0.549328	0.602943	0.618315	0.62528	0.655184	0.73701		0.329814	0.436321	0.576597	0.584806	0.685571	1.03926		0.475125	0.550865	0.573714	0.58455	0.614629	0.720928		0.374426	0.497102	0.572201	0.583614	0.676516	0.780731		0.242576	0.330827	0.371374	0.36588	0.393373	0.550131		0.2198	0.356815	0.386159	0.397715	0.44695	0.534355
prAUC
	Min.	1st	Median	Mean	3rd	Max.		Min.	1st	Median	Mean	3rd	Max.		Min.	1st	Median	Mean	3rd	Max.		Min.	1st	Median	Mean	3rd	Max.		Min.	1st	Median	Mean	3rd	Max.		Min.	1st	Median	Mean	3rd	Max.		Min.	1st	Median	Mean	3rd	Max.
glm	0.460483	0.520307	0.554302	0.557326	0.591548	0.654677		0.453833	0.54448	0.567926	0.566718	0.588513	0.657046		0.445716	0.574478	0.649789	0.646916	0.706304	0.861806		0.552384	0.609805	0.631673	0.655219	0.700215	0.809999		0.477136	0.591066	0.662484	0.653183	0.695624	0.788215		0.487793	0.625813	0.678916	0.663682	0.707468	0.804501		0.491946	0.614335	0.662927	0.659535	0.715759	0.831019
knn	0.454863	0.496409	0.541189	0.55367	0.59457	0.752702		0.444041	0.530908	0.554235	0.570673	0.618953	0.752702		0.387595	0.442041	0.522606	0.517871	0.587031	0.732465		0.48645	0.558956	0.575962	0.584909	0.62967	0.690086		0.326191	0.418739	0.468502	0.471507	0.535476	0.593097		0.260628	0.391589	0.416816	0.41506	0.466895	0.522865		0.268902	0.420524	0.458877	0.441196	0.483945	0.515873
nnet	0.435286	0.504234	0.561674	0.54819	0.587044	0.63885		0.465242	0.535076	0.563644	0.591552	0.632559	0.757504		0.488163	0.606467	0.690931	0.677473	0.734654	0.866071		0.602899	0.657396	0.690308	0.70465	0.750625	0.857127		0.656823	0.724482	0.769908	0.770746	0.817676	0.910568		0.809117	0.893105	0.900422	0.897856	0.923043	0.936508		0.796947	0.836223	0.877752	0.870682	0.89939	0.933761
glmnet	0.456522	0.541058	0.550166	0.556767	0.577791	0.64776		0.449667	0.545184	0.56075	0.564386	0.5938	0.655408		0.405811	0.550385	0.643803	0.625774	0.730645	0.849127		0.532208	0.590645	0.650561	0.639542	0.690297	0.755131		0.484546	0.587314	0.656086	0.657434	0.70847	0.800878		0.504442	0.618487	0.677173	0.673673	0.733521	0.818926		0.491946	0.602462	0.658324	0.658577	0.711684	0.83817
ran	0.497475	0.567145	0.615446	0.604458	0.63056	0.713561		0.413981	0.537771	0.556244	0.579001	0.638885	0.721572		0.467334	0.585102	0.693221	0.674134	0.745325	0.833457		0.608625	0.648184	0.691569	0.686103	0.713193	0.776437		0.607078	0.701616	0.760492	0.748665	0.789263	0.920928		0.771172	0.867695	0.885338	0.883601	0.90873	0.936508		0.771388	0.850059	0.870108	0.871794	0.923234	0.936508
svm	0.469305	0.504201	0.546303	0.559245	0.59631	0.720046		0.434448	0.507937	0.562641	0.557381	0.59205	0.698829		0.484738	0.575713	0.709087	0.673538	0.7457	0.866071		0.483006	0.58056	0.633121	0.621443	0.658484	0.735455		0.599683	0.644161	0.73674	0.722993	0.773634	0.865659		0.605269	0.660864	0.756518	0.736933	0.78729	0.877914		0.588008	0.660694	0.729037	0.722311	0.778259	0.847015
bglm	0.460483	0.523511	0.553759	0.557496	0.590449	0.648057		0.453833	0.544488	0.565066	0.564434	0.588764	0.657046		0.432677	0.573696	0.644658	0.645	0.72347	0.84738		0.53703	0.596944	0.651932	0.647938	0.697601	0.756959		0.49064	0.600698	0.65808	0.656768	0.707803	0.789012		0.493459	0.625552	0.677427	0.664994	0.719042	0.802928		0.491946	0.596871	0.656839	0.660479	0.726782	0.835777
BlogReg	0.168416	0.198764	0.225583	0.24663	0.243901	0.608866		0.168416	0.198764	0.235368	0.234212	0.249304	0.312255		0.246032	0.41131	0.483997	0.485461	0.578256	0.665179		0.148297	0.188189	0.408175	0.367492	0.450968	0.638704		0.39548	0.510829	0.596213	0.587262	0.663767	0.775904		0.442152	0.611476	0.64795	0.654863	0.696107	0.820219		0.446748	0.54973	0.638875	0.641003	0.72002	0.838395
rf	0.441787	0.502401	0.569409	0.566032	0.589549	0.757504		0.387889	0.477442	0.514688	0.522219	0.574937	0.668294		0.480815	0.617712	0.677823	0.666411	0.72591	0.814458		0.356725	0.459997	0.530269	0.510006	0.553196	0.609222		0.574762	0.6599	0.71597	0.713109	0.779651	0.917858		0.862716	0.90241	0.91201	0.914616	0.936508	0.93797		0.712951	0.870787	0.883147	0.880927	0.912373	0.936508
gbm	0.449576	0.531337	0.549855	0.552144	0.573986	0.658432		0.47617	0.54018	0.583963	0.577948	0.608721	0.700834		0.472458	0.596641	0.662496	0.657925	0.712739	0.833333		0.545685	0.593334	0.657273	0.64999	0.692565	0.775185		0.543461	0.580321	0.700379	0.687437	0.763595	0.885767		0.707974	0.850788	0.869866	0.863699	0.887528	0.936508		0.740548	0.785353	0.838406	0.834563	0.869154	0.933761
[truncated: 48 more columns]

## Sheet: Supplementary Data 7
AUC	RD_trans_mol_test1							RD_trans_mol_test2							RD_trans_mol_test3							RD_trans_mol_test4							RD_trans_mol_test5							RD_trans_mol_test6							RD_trans_mol_test7
	Min.	1st	Median	Mean	3rd	Max.		Min.	1st	Median	Mean	3rd	Max.		Min.	1st	Median	Mean	3rd	Max.		Min.	1st	Median	Mean	3rd	Max.		Min.	1st	Median	Mean	3rd	Max.		Min.	1st	Median	Mean	3rd	Max.		Min.	1st	Median	Mean	3rd	Max.
glm	0.857143	0.992857	0.996366	0.979834	1	1		0.351504	0.515977	0.533782	0.546038	0.564944	0.732143		0.901754	0.957707	0.993672	0.974931	1	1		0.908772	0.974154	0.987907	0.97584	0.992481	1		0.710526	0.794173	0.832707	0.828983	0.874013	0.921053		0.62406	0.704511	0.757038	0.76167	0.815946	0.885338		0.928571	0.992857	0.999008	0.984844	1	1
knn	0.595865	0.828947	0.844925	0.853489	0.896617	0.962406		0.47193	0.558741	0.633521	0.628434	0.693139	0.771825		0.738722	0.832425	0.863722	0.861405	0.904135	0.951128		0.704887	0.806642	0.859148	0.854261	0.888628	0.990602		0.701128	0.800658	0.851316	0.842843	0.881704	0.953008		0.712406	0.81203	0.844319	0.842182	0.87547	0.94246		0.68609	0.826692	0.853436	0.858275	0.896617	0.962406
nnet	0.924603	0.982456	0.997254	0.989502	1	1		0.351504	0.546053	0.598684	0.59929	0.629386	0.779762		0.873016	0.991228	1	0.984441	1	1		0.898246	0.94693	0.984587	0.969344	0.992481	1		0.734962	0.831109	0.878321	0.860648	0.897087	0.953008		0.712406	0.833647	0.848684	0.851755	0.876598	0.94246		0.904762	0.991729	1	0.991141	1	1
glmnet	0.884921	0.981297	0.997254	0.982819	1	1		0.351504	0.50047	0.533782	0.540762	0.576316	0.732143		0.873016	0.945082	1	0.977173	1	1		0.873016	0.925376	0.983605	0.959455	0.987312	1		0.692982	0.794173	0.822055	0.826276	0.874013	0.921053		0.618421	0.694549	0.75683	0.742965	0.787777	0.851504		0.888889	0.985996	1	0.984771	1	1
ran	0.93254	0.989474	0.998016	0.990372	1	1		0.430451	0.577068	0.631579	0.621612	0.671429	0.803571		0.978947	0.993249	1	0.995959	1	1		0.936508	0.973684	0.980263	0.978417	0.992951	1		0.719925	0.837876	0.881819	0.873262	0.902256	0.953008		0.708647	0.800282	0.839056	0.837866	0.870614	0.932331		0.948413	0.992481	0.995426	0.992401	1	1
svm	0.85614	0.917163	0.929511	0.927221	0.951128	0.988722		0.408772	0.546648	0.588732	0.584979	0.611372	0.755952		0.852632	0.909017	0.924812	0.916975	0.933459	0.973684		0.822807	0.889568	0.906224	0.901332	0.928102	0.962406		0.682331	0.746241	0.775376	0.786769	0.849937	0.894737		0.531955	0.708177	0.769737	0.760087	0.808459	0.910526		0.85614	0.918964	0.93703	0.928318	0.945426	0.988722
bglm	0.904762	0.98421	0.993672	0.984529	1	1		0.351504	0.515977	0.533782	0.546038	0.564944	0.732143		0.873016	0.97677	0.989662	0.97913	1	1		0.873016	0.909774	0.960338	0.946136	0.977444	1		0.692982	0.794173	0.820301	0.826815	0.875548	0.922932		0.609023	0.702694	0.751044	0.758366	0.81084	0.885338		0.912698	0.982581	0.993672	0.985189	1	1
BlogReg	0.855159	0.881767	0.918233	0.916531	0.951128	0.969925		0.5	0.5	0.5	0.5	0.5	0.5		0.839286	0.904825	0.929511	0.919255	0.93985	0.966165		0.793233	0.85094	0.911028	0.899132	0.936278	0.981203		0.62406	0.742011	0.768254	0.778483	0.832017	0.915413		0.556391	0.62735	0.693713	0.681204	0.719079	0.780702		0.855159	0.881767	0.920113	0.918783	0.954887	0.981203
rf	0.919173	0.952877	0.996366	0.977048	1	1		0.47193	0.568139	0.626003	0.624081	0.680477	0.803571		0.928571	0.964991	0.99906	0.981313	1	1		0.885338	0.924812	0.953008	0.950113	0.969173	1		0.75	0.807331	0.871825	0.86314	0.897274	0.963158		0.695489	0.798402	0.818546	0.826336	0.863158	0.921053		0.920635	0.957237	0.996366	0.977059	1	1
gbm	0.837302	0.956469	0.972744	0.961925	0.979793	1		0.426692	0.565319	0.626003	0.619858	0.680477	0.803571		0.84127	0.960401	0.971021	0.963044	0.984962	1		0.869048	0.923872	0.94292	0.944687	0.976974	1		0.703509	0.764098	0.816938	0.808195	0.853853	0.894737		0.712406	0.780545	0.846804	0.833458	0.878759	0.926587		0.829365	0.962077	0.972744	0.963092	0.983553	1
Accuracy
	Min.	1st	Median	Mean	3rd	Max.		Min.	1st	Median	Mean	3rd	Max.		Min.	1st	Median	Mean	3rd	Max.		Min.	1st	Median	Mean	3rd	Max.		Min.	1st	Median	Mean	3rd	Max.		Min.	1st	Median	Mean	3rd	Max.		Min.	1st	Median	Mean	3rd	Max.
glm	0.882353	0.9375	0.939394	0.948875	0.970588	1		0.515151	0.558824	0.575758	0.583038	0.606061	0.636364		0.939394	0.961857	0.969697	0.972947	1	1		0.852941	0.909091	0.939394	0.935461	0.969697	1		0.666667	0.727273	0.761141	0.775454	0.848485	0.875		0.647059	0.703654	0.742424	0.737879	0.764706	0.823529		0.909091	0.939394	0.969697	0.963895	1	1
knn	0.545454	0.67402	0.731283	0.732035	0.787879	0.909091		0.454545	0.541444	0.575758	0.578587	0.625	0.676471		0.588235	0.69697	0.769413	0.750454	0.794118	0.848485		0.625	0.703654	0.727273	0.737909	0.789439	0.909091		0.606061	0.691845	0.731283	0.733434	0.772059	0.878788		0.636364	0.69697	0.753788	0.741232	0.764706	0.875		0.545454	0.67402	0.731283	0.733598	0.789439	0.909091
nnet	0.875	0.931066	0.939394	0.94731	0.970588	1		0.454545	0.585116	0.606061	0.593427	0.619485	0.647059		0.911765	0.940731	0.969697	0.969911	1	1		0.878788	0.909091	0.938447	0.935327	0.969697	1		0.636364	0.727273	0.772727	0.768065	0.798713	0.882353		0.666667	0.69697	0.757576	0.753086	0.770499	0.875		0.90625	0.931066	0.970143	0.960859	1	1
glmnet	0.875	0.931066	0.939394	0.94731	0.970588	1		0.515151	0.558824	0.575758	0.577022	0.583333	0.636364		0.911765	0.940731	0.969697	0.969911	1	1		0.878788	0.909091	0.938447	0.933854	0.969697	1		0.666667	0.727273	0.761141	0.775454	0.848485	0.875		0.647059	0.725142	0.776292	0.760656	0.794118	0.848485		0.90625	0.931066	0.954546	0.957829	1	1
ran	0.875	0.9375	0.941176	0.948497	0.969697	1		0.454545	0.575758	0.606061	0.589015	0.610796	0.647059		0.939394	0.968987	0.985294	0.978478	1	1		0.852941	0.909091	0.938447	0.93782	0.969697	1		0.636364	0.727273	0.775847	0.770617	0.816761	0.875		0.647059	0.727273	0.757576	0.760567	0.794118	0.848485		0.90625	0.938921	0.969697	0.96233	1	1
svm	0.676471	0.774733	0.80303	0.799919	0.829768	0.939394		0.454545	0.558824	0.581996	0.580058	0.608957	0.636364		0.676471	0.752005	0.80303	0.798404	0.829768	0.939394		0.735294	0.816761	0.836007	0.849476	0.878788	0.969697		0.666667	0.725142	0.746435	0.758966	0.794118	0.875		0.666667	0.725142	0.772727	0.766449	0.819519	0.852941		0.676471	0.752005	0.818182	0.80442	0.855114	0.939394
bglm	0.882353	0.939394	0.941176	0.947357	0.969697	1		0.515151	0.558824	0.575758	0.580052	0.606061	0.636364		0.911765	0.939394	0.969697	0.957921	0.96992	1		0.848485	0.881462	0.909091	0.909743	0.939394	0.970588		0.666667	0.727273	0.761141	0.775454	0.848485	0.875		0.647059	0.715533	0.757576	0.740909	0.764706	0.823529		0.911765	0.939394	0.969697	0.959392	0.96992	1
BlogReg	0.787879	0.823529	0.848485	0.852287	0.878788	0.941176		0.558824	0.558824	0.575758	0.569352	0.575758	0.575758		0.787879	0.851827	0.878788	0.874886	0.882353	0.969697		0.727273	0.818182	0.850713	0.856698	0.909759	0.939394		0.636364	0.715533	0.746435	0.766675	0.823529	0.909091		0.575758	0.689394	0.723011	0.706283	0.740865	0.823529		0.787879	0.823529	0.850713	0.858484	0.878788	0.941176
rf	0.875	0.938921	0.955437	0.953281	0.970588	1		0.454545	0.541444	0.581996	0.578587	0.610796	0.647059		0.911765	0.961857	0.970588	0.974412	1	1		0.852941	0.909091	0.939394	0.938266	0.969697	1		0.636364	0.727273	0.772727	0.768109	0.798713	0.875		0.666667	0.69697	0.761141	0.754601	0.787879	0.875		0.90625	0.931066	0.969697	0.960859	1	1
gbm	0.84375	0.869485	0.909091	0.9051	0.939394	0.969697		0.454545	0.571524	0.588235	0.585896	0.619485	0.647059		0.823529	0.881462	0.910428	0.90818	0.939394	0.969697		0.848485	0.878788	0.894301	0.900741	0.909759	1		0.666667	0.727273	0.787879	0.773978	0.819519	0.852941		0.647059	0.727273	0.757576	0.757581	0.795454	0.852941		0.84375	0.878788	0.909091	0.903454	0.939394	0.970588
Balanced_Accuracy
	Min.	1st	Median	Mean	3rd	Max.		Min.	1st	Median	Mean	3rd	Max.		Min.	1st	Median	Mean	3rd	Max.		Min.	1st	Median	Mean	3rd	Max.		Min.	1st	Median	Mean	3rd	Max.		Min.	1st	Median	Mean	3rd	Max.		Min.	1st	Median	Mean	3rd	Max.
glm	0.873684	0.928571	0.93797	0.946274	0.968421	1		0.447368	0.5	0.504699	0.519712	0.545113	0.571429		0.93797	0.960056	0.964286	0.971034	1	1		0.854386	0.902256	0.93797	0.93326	0.964881	1		0.672932	0.696711	0.753133	0.763538	0.834962	0.865079		0.607017	0.677162	0.705827	0.710441	0.748496	0.807018		0.911654	0.93797	0.965476	0.962834	1	1
knn	0.530075	0.663325	0.726817	0.725589	0.781955	0.911654		0.432331	0.494173	0.530764	0.533404	0.571429	0.640351		0.575439	0.689317	0.755639	0.739797	0.801629	0.849624		0.599624	0.692982	0.71721	0.725146	0.771773	0.902256		0.582707	0.670395	0.715434	0.723294	0.776692	0.866541		0.62594	0.694956	0.726921	0.736431	0.776598	0.873016		0.530075	0.663325	0.726817	0.727375	0.789474	0.911654
nnet	0.865079	0.926692	0.93797	0.944607	0.968421	1		0.432331	0.52735	0.542732	0.535489	0.567857	0.6		0.9	0.93797	0.964286	0.96688	1	1		0.873684	0.902256	0.928571	0.931686	0.964286	1		0.618421	0.704887	0.774436	0.760718	0.794737	0.887719		0.62594	0.708647	0.749624	0.749294	0.781955	0.873016		0.9	0.926692	0.965476	0.959031	1	1
glmnet	0.865079	0.926692	0.93797	0.944607	0.968421	1		0.447368	0.5	0.5	0.512218	0.515977	0.571429		0.9	0.93797	0.964286	0.96688	1	1		0.873684	0.901692	0.928571	0.930138	0.964286	1		0.672932	0.696711	0.753133	0.763538	0.834962	0.865079		0.607017	0.680169	0.75094	0.735698	0.775439	0.840226		0.9	0.926692	0.951128	0.95546	1	1
ran	0.865079	0.928571	0.93797	0.946877	0.973684	1		0.432331	0.507049	0.538033	0.531541	0.558741	0.6		0.93797	0.964286	0.983333	0.977345	1	1		0.854386	0.902256	0.93797	0.936184	0.964881	1		0.618421	0.709117	0.76604	0.763156	0.809117	0.865079		0.607017	0.690476	0.742481	0.735929	0.780702	0.840226		0.900794	0.928571	0.966667	0.960698	1	1
svm	0.654386	0.762124	0.805451	0.795583	0.827538	0.93797		0.432331	0.5	0.531704	0.523064	0.550501	0.571429		0.654386	0.734587	0.796053	0.790977	0.832237	0.93797		0.721053	0.801587	0.821241	0.840083	0.87594	0.964286		0.62594	0.705514	0.738722	0.748363	0.795301	0.865079		0.62594	0.690476	0.75094	0.745297	0.807018	0.847368		0.654386	0.740351	0.81015	0.79906	0.846804	0.93797
bglm	0.873684	0.932143	0.93916	0.94292	0.964286	1		0.447368	0.5	0.5	0.51579	0.538064	0.571429		0.9	0.936811	0.964286	0.953891	0.964881	1		0.840226	0.871899	0.901128	0.902983	0.930921	0.966667		0.672932	0.696711	0.753133	0.763538	0.834962	0.865079		0.607017	0.680169	0.718985	0.712602	0.748496	0.807018		0.9	0.932143	0.964286	0.955558	0.968421	1
BlogReg	0.759398	0.812281	0.842795	0.841775	0.866573	0.940351		0.5	0.5	0.5	0.5	0.5	0.5		0.778196	0.852945	0.866604	0.864637	0.87594	0.964286		0.753759	0.817544	0.840038	0.851752	0.900564	0.928571		0.580827	0.687416	0.742293	0.752128	0.810526	0.892857		0.546992	0.646617	0.687573	0.681995	0.714756	0.807018		0.793651	0.821053	0.853383	0.848402	0.857613	0.940351
rf	0.865079	0.928571	0.952318	0.951863	0.973684	1		0.432331	0.494173	0.534524	0.525382	0.567199	0.6		0.9	0.960056	0.966667	0.972118	1	1		0.854386	0.905827	0.934461	0.935886	0.964286	1		0.618421	0.704887	0.774436	0.759309	0.794737	0.865079		0.62594	0.708647	0.750877	0.747565	0.776598	0.873016		0.9	0.926692	0.966667	0.959031	1	1
gbm	0.829365	0.868358	0.911654	0.902337	0.93797	0.964286		0.432331	0.507049	0.538033	0.53208	0.567857	0.6		0.829365	0.878947	0.902256	0.902295	0.929762	0.964286		0.830827	0.871899	0.892857	0.894969	0.904605	1		0.616541	0.685056	0.75	0.746853	0.797807	0.849624		0.607017	0.690476	0.746241	0.737991	0.789474	0.847368		0.829365	0.87594	0.906224	0.899566	0.928571	0.966667
Detection_Rate
	Min.	1st	Median	Mean	3rd	Max.		Min.	1st	Median	Mean	3rd	Max.		Min.	1st	Median	Mean	3rd	Max.		Min.	1st	Median	Mean	3rd	Max.		Min.	1st	Median	Mean	3rd	Max.		Min.	1st	Median	Mean	3rd	Max.		Min.	1st	Median	Mean	3rd	Max.
glm	0.470588	0.541903	0.552139	0.54983	0.575758	0.575758		0.515151	0.545454	0.558824	0.55723	0.575758	0.575758		0.5	0.555481	0.5625	0.560394	0.575758	0.575758		0.470588	0.529412	0.545454	0.540873	0.559743	0.575758		0.363636	0.451203	0.484849	0.482269	0.515151	0.575758		0.363636	0.5	0.515151	0.516533	0.545454	0.575758		0.470588	0.545454	0.558824	0.552816	0.575758	0.575758
knn	0.34375	0.407308	0.432709	0.439826	0.484849	0.545454		0.333333	0.454545	0.492424	0.489759	0.545454	0.575758		0.382353	0.44697	0.470588	0.465594	0.488636	0.545454		0.352941	0.436943	0.470588	0.465313	0.503788	0.575758		0.30303	0.411765	0.441177	0.452189	0.484849	0.575758		0.272727	0.391043	0.454545	0.439973	0.5	0.545454		0.34375	0.407308	0.432709	0.439826	0.484849	0.545454
nnet	0.470588	0.541903	0.552139	0.54983	0.575758	0.575758		0.333333	0.545454	0.558824	0.543639	0.565814	0.575758		0.5	0.558824	0.569129	0.56338	0.575758	0.575758		0.470588	0.529412	0.545454	0.545421	0.565814	0.575758		0.333333	0.436943	0.477718	0.462617	0.488636	0.575758		0.272727	0.377674	0.454545	0.441578	0.5	0.545454		0.470588	0.545454	0.558824	0.554331	0.575758	0.575758
glmnet	0.470588	0.541903	0.552139	0.54983	0.575758	0.575758		0.515151	0.555481	0.558824	0.558746	0.575758	0.575758		0.5	0.558824	0.569129	0.56338	0.575758	0.575758		0.470588	0.529412	0.545454	0.545421	0.565814	0.575758		0.363636	0.451203	0.484849	0.482269	0.515151	0.575758		0.454545	0.5	0.515151	0.521078	0.545454	0.575758		0.470588	0.545454	0.558824	0.554331	0.575758	0.575758
ran	0.470588	0.53125	0.545454	0.547247	0.575758	0.575758		0.333333	0.541444	0.558824	0.539227	0.565814	0.575758		0.5	0.558824	0.575758	0.562651	0.575758	0.575758		0.441177	0.537879	0.545454	0.539954	0.5625	0.575758		0.363636	0.441177	0.462567	0.464356	0.484849	0.575758		0.454545	0.5	0.515151	0.519563	0.533423	0.575758		0.470588	0.545454	0.558824	0.554331	0.575758	0.575758
svm	0.382353	0.450284	0.470588	0.471519	0.515151	0.545454		0.333333	0.545454	0.558824	0.533166	0.575758	0.575758		0.382353	0.454545	0.477718	0.480609	0.515151	0.575758		0.454545	0.496212	0.5	0.516756	0.545454	0.575758		0.333333	0.421123	0.484849	0.468722	0.518717	0.575758		0.363636	0.5	0.507576	0.510517	0.533423	0.575758		0.382353	0.450284	0.492424	0.477534	0.515151	0.545454
bglm	0.5	0.545454	0.558824	0.555894	0.575758	0.575758		0.515151	0.555481	0.558824	0.558746	0.575758	0.575758		0.5	0.555481	0.5625	0.560394	0.575758	0.575758		0.454545	0.529412	0.545454	0.542391	0.565814	0.575758		0.363636	0.451203	0.484849	0.482269	0.515151	0.575758		0.454545	0.5	0.515151	0.521078	0.545454	0.575758		0.5	0.555481	0.5625	0.560394	0.575758	0.575758
BlogReg	0.393939	0.496212	0.530331	0.522549	0.548797	0.575758		0.558824	0.558824	0.575758	0.569352	0.575758	0.575758		0.454545	0.515151	0.530331	0.534584	0.563057	0.575758		0.333333	0.466577	0.522282	0.50588	0.548797	0.575758		0.333333	0.451203	0.484849	0.486859	0.53125	0.575758		0.272727	0.477273	0.5	0.48926	0.529412	0.575758		0.393939	0.496212	0.529412	0.524245	0.575758	0.575758
rf	0.470588	0.53079	0.545454	0.548359	0.575758	0.575758		0.333333	0.481283	0.545454	0.518282	0.5625	0.575758		0.5	0.558824	0.569129	0.56338	0.575758	0.575758		0.470588	0.529412	0.545454	0.542388	0.565814	0.575758		0.393939	0.436943	0.463012	0.467207	0.488636	0.575758		0.272727	0.391043	0.470588	0.454946	0.503788	0.545454		0.470588	0.545454	0.558824	0.554331	0.575758	0.575758
gbm	0.454545	0.511364	0.529412	0.525716	0.545454	0.575758		0.333333	0.511364	0.552139	0.525546	0.5625	0.575758		0.411765	0.53079	0.545454	0.537887	0.559743	0.575758		0.454545	0.511364	0.545454	0.533434	0.559743	0.575758		0.441177	0.515151	0.538352	0.534854	0.563057	0.575758		0.363636	0.466577	0.5	0.500089	0.533423	0.575758		0.454545	0.515151	0.522282	0.52866	0.548797	0.575758
F1
	Min.	1st	Median	Mean	3rd	Max.		Min.	1st	Median	Mean	3rd	Max.		Min.	1st	Median	Mean	3rd	Max.		Min.	1st	Median	Mean	3rd	Max.		Min.	1st	Median	Mean	3rd	Max.		Min.	1st	Median	Mean	3rd	Max.		Min.	1st	Median	Mean	3rd	Max.
glm	0.9	0.946637	0.948684	0.955463	0.974359	1		0.68	0.716981	0.727087	0.727794	0.734694	0.76		0.944444	0.966572	0.974359	0.97637	1	1		0.864865	0.923077	0.947368	0.943557	0.972973	1		0.685714	0.787227	0.804255	0.811327	0.859073	0.894737		0.685714	0.778548	0.8	0.797238	0.821906	0.857143		0.914286	0.947368	0.973666	0.968094	1	1
knn	0.615385	0.728268	0.759331	0.765523	0.813236	0.918919		0.55	0.666667	0.696663	0.695684	0.741848	0.765957		0.65	0.757475	0.8	0.788903	0.822702	0.871795		0.666667	0.738961	0.779352	0.779181	0.829268	0.923077		0.625	0.732119	0.774859	0.770386	0.808764	0.9		0.6	0.75	0.779133	0.769546	0.793023	0.888889		0.615385	0.728268	0.759331	0.766603	0.813236	0.918919
nnet	0.894737	0.942234	0.947368	0.954252	0.974359	1		0.55	0.722553	0.734694	0.726103	0.746324	0.76		0.926829	0.949342	0.974359	0.974189	1	1		0.894737	0.922037	0.947368	0.94387	0.97332	1		0.7	0.761029	0.809661	0.798565	0.834451	0.894737		0.62069	0.75	0.788676	0.777672	0.812654	0.888889		0.914286	0.942234	0.974359	0.965729	1	1
glmnet	0.894737	0.942234	0.947368	0.954252	0.974359	1		0.68	0.716981	0.721702	0.725446	0.730769	0.76		0.926829	0.949342	0.974359	0.974189	1	1		0.894737	0.922037	0.947368	0.942711	0.97332	1		0.685714	0.787227	0.804255	0.811327	0.859073	0.894737		0.75	0.787227	0.819396	0.814415	0.838433	0.871795		0.914286	0.942234	0.962179	0.963229	1	1
ran	0.894737	0.947368	0.95	0.954928	0.972973	1		0.55	0.72	0.732732	0.722182	0.746324	0.76		0.944444	0.97332	0.987179	0.981088	1	1		0.864865	0.923077	0.947368	0.944871	0.974359	1		0.7	0.754808	0.809661	0.801298	0.848026	0.894737		0.75	0.790392	0.817805	0.813876	0.837209	0.871795		0.914286	0.947368	0.973666	0.966948	1	1
svm	0.722222	0.780098	0.831301	0.824065	0.855449	0.947368		0.55	0.716981	0.730769	0.714275	0.745098	0.76		0.722222	0.796332	0.837719	0.826119	0.851786	0.947368		0.780488	0.842105	0.864469	0.87273	0.901191	0.974359		0.6875	0.774255	0.8	0.793931	0.81399	0.894737		0.705882	0.787227	0.81889	0.814009	0.857143	0.871795		0.722222	0.780098	0.837719	0.82903	0.876068	0.947368
bglm	0.9	0.947368	0.948684	0.954884	0.974359	1		0.68	0.716981	0.721702	0.726908	0.73175	0.76		0.923077	0.947368	0.974359	0.963803	0.974359	1		0.857143	0.9	0.923077	0.922626	0.948026	0.974359		0.685714	0.787227	0.804255	0.811327	0.859073	0.894737		0.744186	0.787227	0.804255	0.801606	0.818765	0.857143		0.923077	0.947368	0.973666	0.965148	0.974359	1
BlogReg	0.787879	0.85	0.878049	0.875263	0.904762	0.947368		0.716981	0.716981	0.730769	0.725556	0.730769	0.730769		0.820513	0.876485	0.897368	0.895109	0.904762	0.974359		0.709677	0.839912	0.874922	0.872779	0.923077	0.95		0.666667	0.760618	0.804255	0.806144	0.845865	0.926829		0.580645	0.768412	0.779133	0.765893	0.802128	0.857143		0.787879	0.855357	0.880885	0.879744	0.904762	0.95
rf	0.894737	0.947368	0.961487	0.959055	0.974359	1		0.55	0.676667	0.730769	0.707782	0.746324	0.76		0.926829	0.966572	0.974359	0.977907	1	1		0.864865	0.923077	0.947368	0.945811	0.974359	1		0.7	0.761029	0.809661	0.800656	0.834451	0.894737		0.62069	0.75	0.8	0.783949	0.818182	0.888889		0.914286	0.942234	0.973666	0.965789	1	1
gbm	0.864865	0.881277	0.920998	0.916878	0.947368	0.974359		0.55	0.695209	0.730769	0.714503	0.746324	0.76		0.823529	0.898684	0.924953	0.920518	0.948026	0.974359		0.871795	0.894737	0.909459	0.914595	0.923077	1		0.765957	0.806383	0.823725	0.826869	0.857143	0.878049		0.685714	0.787227	0.804255	0.804657	0.839018	0.871795		0.871795	0.891641	0.918919	0.916302	0.947368	0.974359
Kappa
	Min.	1st	Median	Mean	3rd	Max.		Min.	1st	Median	Mean	3rd	Max.		Min.	1st	Median	Mean	3rd	Max.		Min.	1st	Median	Mean	3rd	Max.		Min.	1st	Median	Mean	3rd	Max.		Min.	1st	Median	Mean	3rd	Max.		Min.	1st	Median	Mean	3rd	Max.
glm	0.758007	0.872504	0.87594	0.895379	0.939929	1		-0.118644	0	0.0105932	0.0439656	0.100629	0.161017		0.87594	0.922588	0.937381	0.944682	1	1		0.703833	0.814768	0.87594	0.868088	0.937381	1		0.33638	0.409405	0.509887	0.533598	0.683823	0.741935		0.230189	0.368624	0.438808	0.438726	0.505076	0.631769		0.815642	0.87594	0.937381	0.926453	1	1
knn	0.0607211	0.328317	0.453146	0.451898	0.563711	0.815643		-0.137931	-0.0124711	0.0674528	0.0729986	0.158675	0.299625		0.153025	0.384636	0.523126	0.483813	0.586725	0.692737		0.211155	0.392834	0.434752	0.456566	0.558263	0.812144		0.170213	0.351407	0.442448	0.450319	0.537646	0.747126		0.269618	0.398201	0.474757	0.471768	0.531646	0.746032		0.0607211	0.328317	0.453146	0.455307	0.575141	0.815643
nnet	0.741935	0.859411	0.87594	0.892116	0.939929	1		-0.137931	0.0607441	0.0943758	0.0793625	0.149512	0.218391		0.817204	0.878238	0.937381	0.938152	1	1		0.75188	0.812144	0.872266	0.867497	0.937381	1		0.241379	0.417903	0.541705	0.523452	0.590664	0.764706		0.269618	0.402174	0.506392	0.497015	0.544335	0.746032		0.808	0.859411	0.938655	0.92007	1	1
glmnet	0.741935	0.859411	0.87594	0.892116	0.939929	1		-0.118644	0	0	0.0271868	0.0362324	0.161017		0.817204	0.878238	0.937381	0.938152	1	1		0.75188	0.812144	0.872266	0.864419	0.937381	1		0.33638	0.409405	0.509887	0.533598	0.683823	0.741935		0.230189	0.390144	0.522118	0.48871	0.568824	0.686907		0.808	0.859411	0.906661	0.913748	1	1
ran	0.741935	0.870968	0.879004	0.894779	0.938547	1		-0.137931	0.0158898	0.0847465	0.0707059	0.128796	0.218391		0.87594	0.936345	0.969965	0.956066	1	1		0.703833	0.812144	0.874598	0.873322	0.937673	1		0.241379	0.428257	0.536879	0.528435	0.622504	0.741935		0.230189	0.401255	0.494067	0.488969	0.573477	0.686907		0.808	0.872914	0.938547	0.923099	1	1
svm	0.32	0.53345	0.602984	0.591555	0.653306	0.87594		-0.137931	0	0.0673255	0.0518325	0.112151	0.161017		0.32	0.480006	0.595261	0.585429	0.656168	0.87594		0.451613	0.613187	0.658331	0.688878	0.75188	0.937381		0.269618	0.410486	0.475646	0.501062	0.585366	0.741935		0.269618	0.399166	0.519485	0.505416	0.628807	0.699647		0.32	0.481838	0.624255	0.599858	0.701688	0.87594
bglm	0.758007	0.875346	0.879853	0.891791	0.937381	1		-0.118644	0	0	0.0352377	0.0861851	0.161017		0.817204	0.87594	0.937381	0.913613	0.938018	1		0.686907	0.755287	0.812144	0.814357	0.874157	0.939929		0.33638	0.409405	0.509887	0.533598	0.683823	0.741935		0.230189	0.38693	0.468759	0.44373	0.505076	0.631769		0.817204	0.875346	0.937381	0.916556	0.938893	1
BlogReg	0.544379	0.6357	0.69019	0.694108	0.748315	0.880702		0	0	0	0	0	0		0.56167	0.697601	0.746579	0.740607	0.755386	0.937381		0.476191	0.633957	0.690249	0.708021	0.813409	0.873563		0.178423	0.393754	0.48424	0.51197	0.634353	0.808511		0.0976562	0.310606	0.397551	0.377574	0.443178	0.631769		0.585278	0.642105	0.696848	0.707554	0.742188	0.880702
rf	0.741935	0.872914	0.909042	0.904597	0.940139	1		-0.137931	-0.0124711	0.0776502	0.0564591	0.138158	0.218391		0.817204	0.922588	0.939929	0.94752	1	1		0.703833	0.814768	0.875896	0.873923	0.937381	1		0.241379	0.417903	0.541705	0.522135	0.590664	0.741935		0.269618	0.402174	0.51252	0.496439	0.544379	0.746032		0.808	0.859411	0.938547	0.920009	1	1
gbm	0.674797	0.735482	0.815643	0.806108	0.87594	0.937381		-0.137931	0.0158898	0.0847465	0.0709385	0.149512	0.218391		0.651877	0.760154	0.814674	0.81146	0.874157	0.937381		0.680851	0.750691	0.784792	0.795944	0.816033	1		0.25462	0.393754	0.535211	0.514221	0.61286	0.699647		0.230189	0.401255	0.499006	0.48845	0.580695	0.699647		0.674797	0.75188	0.815643	0.802126	0.873563	0.939929
Neg_Pred_Value
	Min.	1st	Median	Mean	3rd	Max.		Min.	1st	Median	Mean	3rd	Max.		Min.	1st	Median	Mean	3rd	Max.		Min.	1st	Median	Mean	3rd	Max.		Min.	1st	Median	Mean	3rd	Max.		Min.	1st	Median	Mean	3rd	Max.		Min.	1st	Median	Mean	3rd	Max.
glm	0.833333	0.928571	0.966667	0.956355	1	1		0	0.55	0.666667	0.721212	1	1		0.882353	0.983333	1	0.98007	1	1		0.8125	0.923077	0.933333	0.93736	1	1		0.588235	0.727273	0.777778	0.783762	0.827922	1		0.588235	0.777778	0.818182	0.8347	0.893939	1		0.833333	0.932143	1	0.964286	1	1
knn	0.461539	0.641346	0.683333	0.698987	0.769231	0.9		0.25	0.425595	0.5	0.613135	0.808333	1		0.538462	0.696053	0.741667	0.736715	0.804546	0.875		0.583333	0.666667	0.720779	0.7332	0.783333	1		0.545454	0.642857	0.718254	0.724419	0.754808	1		0.545454	0.666667	0.714286	0.716498	0.756944	0.875		0.461539	0.641346	0.683333	0.699744	0.769231	0.9
nnet	0.833333	0.928571	0.966667	0.956035	1	1		0	0.666667	1	0.783333	1	1		0.882353	1	1	0.986975	1	1		0.833333	0.923077	0.933333	0.945806	1	1		0.583333	0.685897	0.75	0.756491	0.82598	1		0.565217	0.6625	0.714286	0.731188	0.804546	0.9		0.833333	0.928571	1	0.966868	1	1
glmnet	0.833333	0.928571	0.966667	0.956035	1	1		0	0.5	0.633333	0.658333	1	1		0.882353	1	1	0.986975	1	1		0.833333	0.923077	0.933333	0.946081	1	1		0.588235	0.727273	0.777778	0.783762	0.827922	1		0.7	0.78373	0.825758	0.84411	0.891667	1		0.833333	0.928571	1	0.966868	1	1
ran	0.833333	0.928571	0.933333	0.94916	1	1		0	0.616667	0.833333	0.75	1	1		0.882353	1	1	0.981393	1	1		0.789474	0.911058	0.933333	0.936221	1	1		0.583333	0.692308	0.75	0.758938	0.796429	1		0.7	0.78373	0.833333	0.840784	0.891667	1		0.833333	0.932143	1	0.967344	1	1
svm	0.625	0.698077	0.792857	0.776672	0.836538	0.928571		0	0.480769	1	0.737118	1	1		0.625	0.725	0.8	0.790996	0.839286	1		0.733333	0.825	0.857143	0.869446	0.919643	1		0.6	0.712185	0.75	0.765434	0.814286	1		0.611111	0.770833	0.839744	0.83104	0.902273	1		0.625	0.698077	0.8	0.787558	0.848901	0.928571
bglm	0.882353	0.928571	1	0.969319	1	1		0	0.5	0.666667	0.696296	1	1		0.882353	0.982143	1	0.979832	1	1		0.764706	0.921474	0.928571	0.937331	1	1		0.588235	0.727273	0.777778	0.783762	0.827922	1		0.666667	0.777778	0.818182	0.834872	0.878472	1		0.882353	0.983333	1	0.98007	1	1
BlogReg	0.684211	0.834615	0.909091	0.890913	0.95	1		NA	NA	NA	NaN	NA	NA		0.764706	0.857143	0.916667	0.915375	1	1		0.619048	0.7875	0.892046	0.866623	0.946429	1		0.578947	0.727273	0.775	0.791777	0.848901	1		0.5	0.718531	0.777778	0.766456	0.82197	1		0.684211	0.834615	0.912879	0.898706	1	1
rf	0.833333	0.928571	0.935417	0.953661	1	1		0	0.407143	0.666667	0.66455	1	1		0.882353	1	1	0.986975	1	1		0.8125	0.923077	0.933333	0.940419	1	1		0.583333	0.685897	0.75	0.760893	0.808333	1		0.565217	0.679825	0.723809	0.748565	0.857143	0.888889		0.833333	0.932143	1	0.967344	1	1
gbm	0.777778	0.864286	0.909091	0.902857	0.933333	1		0	0.5	0.666667	0.707407	1	1		0.736842	0.914773	0.925824	0.929946	1	1		0.777778	0.866667	0.916667	0.917612	1	1		0.75	0.813636	0.8875	0.890983	1	1		0.588235	0.745833	0.788889	0.813185	0.891667	1		0.777778	0.864286	0.892046	0.907426	0.95	1
Pos_Pred_Value
	Min.	1st	Median	Mean	3rd	Max.		Min.	1st	Median	Mean	3rd	Max.		Min.	1st	Median	Mean	3rd	Max.		Min.	1st	Median	Mean	3rd	Max.		Min.	1st	Median	Mean	3rd	Max.		Min.	1st	Median	Mean	3rd	Max.		Min.	1st	Median	Mean	3rd	Max.
glm	0.857143	0.904762	0.947368	0.94749	1	1		0.548387	0.558824	0.575758	0.579801	0.6	0.612903		0.947368	0.949342	0.95	0.969342	1	1		0.857143	0.9	0.947368	0.940406	1	1		0.678571	0.727273	0.767316	0.785874	0.844079	0.9375		0.62069	0.68	0.706018	0.717413	0.761905	0.809524		0.9	0.947368	0.95	0.966934	1	1
knn	0.6	0.716667	0.761905	0.765861	0.802381	0.944444		0.52381	0.563889	0.586619	0.588376	0.612903	0.642857		0.619048	0.713913	0.768717	0.769372	0.815476	0.928571		0.64	0.707721	0.760952	0.751813	0.780702	0.9		0.636364	0.698913	0.755952	0.759621	0.833333	0.875		0.653846	0.718571	0.794737	0.787268	0.836538	0.928571		0.6	0.716667	0.769841	0.767766	0.802381	0.944444
nnet	0.85	0.934524	0.947368	0.945341	1	1		0.52381	0.575758	0.59375	0.587334	0.6	0.612903		0.863636	0.947368	0.95	0.960763	1	1		0.857143	0.9	0.924603	0.932398	0.95	1		0.666667	0.727273	0.786364	0.796088	0.85	0.941176		0.653846	0.736166	0.794737	0.803004	0.872222	0.9375		0.863636	0.946637	0.95	0.959746	1	1
glmnet	0.85	0.934524	0.947368	0.945341	1	1		0.548387	0.558824	0.575758	0.575885	0.583921	0.612903		0.863636	0.947368	0.95	0.960763	1	1		0.857143	0.898684	0.945906	0.930567	0.95	1		0.678571	0.727273	0.767316	0.785874	0.844079	0.9375		0.62069	0.691739	0.744565	0.738599	0.775198	0.85		0.863636	0.934524	0.95	0.954984	1	1
ran	0.85	0.904762	0.947368	0.95271	1	1		0.52381	0.575758	0.59375	0.585233	0.6	0.612903		0.947368	0.95	1	0.978008	1	1		0.888889	0.9	0.95	0.945833	1	1		0.666667	0.752976	0.80625	0.796719	0.848026	0.9375		0.62069	0.695652	0.744565	0.739212	0.775198	0.85		0.894737	0.934524	0.975	0.962304	1	1
svm	0.666667	0.776515	0.833333	0.825828	0.858088	0.947368		0.52381	0.558824	0.587198	0.58096	0.6	0.612903		0.666667	0.764706	0.809524	0.814895	0.863445	0.947368		0.727273	0.8	0.837719	0.843315	0.871412	0.95		0.653846	0.727273	0.772257	0.782055	0.836538	0.933333		0.653846	0.695652	0.761364	0.752391	0.792105	0.85		0.666667	0.776515	0.837719	0.825657	0.863445	0.947368
bglm	0.857143	0.904762	0.947368	0.936214	0.95	1		0.548387	0.558824	0.575758	0.577742	0.595313	0.612903		0.863636	0.936717	0.95	0.945525	0.95	1		0.85	0.857143	0.9	0.896718	0.939967	0.95		0.678571	0.727273	0.767316	0.785874	0.844079	0.9375		0.62069	0.679643	0.714167	0.717018	0.761905	0.809524		0.863636	0.904762	0.95	0.948395	1	1
BlogReg	0.75	0.807143	0.826087	0.843728	0.885449	0.947368		0.558824	0.558824	0.575758	0.569352	0.575758	0.575758		0.782609	0.824111	0.857143	0.858686	0.894737	0.95		0.782609	0.836124	0.865151	0.867494	0.901191	0.944444		0.62069	0.709627	0.780193	0.774498	0.835526	0.941176		0.6	0.675595	0.69398	0.701895	0.741848	0.823529		0.772727	0.824111	0.834096	0.849624	0.888889	0.947368
rf	0.85	0.934524	0.95	0.957304	1	1		0.52381	0.558006	0.587198	0.582883	0.6	0.631579		0.863636	0.949342	0.975	0.967787	1	1		0.888889	0.9	0.948684	0.94151	0.9625	1		0.666667	0.73445	0.786364	0.789836	0.833333	0.9375		0.653846	0.725455	0.780952	0.79443	0.854167	1		0.863636	0.934524	0.975	0.960247	1	1
gbm	0.809524	0.888889	0.924603	0.914517	0.947368	1		0.52381	0.574675	0.593171	0.586615	0.6	0.631579		0.809524	0.886962	0.902381	0.902242	0.936842	1		0.818182	0.857143	0.894737	0.897449	0.941994	1		0.642857	0.68	0.73495	0.744461	0.782609	0.888889		0.62069	0.705163	0.755952	0.751942	0.784325	0.882353		0.809524	0.886962	0.904762	0.908132	0.945175	1
Precision
	Min.	1st	Median	Mean	3rd	Max.		Min.	1st	Median	Mean	3rd	Max.		Min.	1st	Median	Mean	3rd	Max.		Min.	1st	Median	Mean	3rd	Max.		Min.	1st	Median	Mean	3rd	Max.		Min.	1st	Median	Mean	3rd	Max.		Min.	1st	Median	Mean	3rd	Max.
glm	0.857143	0.904762	0.947368	0.94749	1	1		0.548387	0.558824	0.575758	0.579801	0.6	0.612903		0.947368	0.949342	0.95	0.969342	1	1		0.857143	0.9	0.947368	0.940406	1	1		0.678571	0.727273	0.767316	0.785874	0.844079	0.9375		0.62069	0.68	0.706018	0.717413	0.761905	0.809524		0.9	0.947368	0.95	0.966934	1	1
knn	0.6	0.716667	0.761905	0.765861	0.802381	0.944444		0.52381	0.563889	0.586619	0.588376	0.612903	0.642857		0.619048	0.713913	0.768717	0.769372	0.815476	0.928571		0.64	0.707721	0.760952	0.751813	0.780702	0.9		0.636364	0.698913	0.755952	0.759621	0.833333	0.875		0.653846	0.718571	0.794737	0.787268	0.836538	0.928571		0.6	0.716667	0.769841	0.767766	0.802381	0.944444
nnet	0.85	0.934524	0.947368	0.945341	1	1		0.52381	0.575758	0.59375	0.587334	0.6	0.612903		0.863636	0.947368	0.95	0.960763	1	1		0.857143	0.9	0.924603	0.932398	0.95	1		0.666667	0.727273	0.786364	0.796088	0.85	0.941176		0.653846	0.736166	0.794737	0.803004	0.872222	0.9375		0.863636	0.946637	0.95	0.959746	1	1
glmnet	0.85	0.934524	0.947368	0.945341	1	1		0.548387	0.558824	0.575758	0.575885	0.583921	0.612903		0.863636	0.947368	0.95	0.960763	1	1		0.857143	0.898684	0.945906	0.930567	0.95	1		0.678571	0.727273	0.767316	0.785874	0.844079	0.9375		0.62069	0.691739	0.744565	0.738599	0.775198	0.85		0.863636	0.934524	0.95	0.954984	1	1
ran	0.85	0.904762	0.947368	0.95271	1	1		0.52381	0.575758	0.59375	0.585233	0.6	0.612903		0.947368	0.95	1	0.978008	1	1		0.888889	0.9	0.95	0.945833	1	1		0.666667	0.752976	0.80625	0.796719	0.848026	0.9375		0.62069	0.695652	0.744565	0.739212	0.775198	0.85		0.894737	0.934524	0.975	0.962304	1	1
svm	0.666667	0.776515	0.833333	0.825828	0.858088	0.947368		0.52381	0.558824	0.587198	0.58096	0.6	0.612903		0.666667	0.764706	0.809524	0.814895	0.863445	0.947368		0.727273	0.8	0.837719	0.843315	0.871412	0.95		0.653846	0.727273	0.772257	0.782055	0.836538	0.933333		0.653846	0.695652	0.761364	0.752391	0.792105	0.85		0.666667	0.776515	0.837719	0.825657	0.863445	0.947368
bglm	0.857143	0.904762	0.947368	0.936214	0.95	1		0.548387	0.558824	0.575758	0.577742	0.595313	0.612903		0.863636	0.936717	0.95	0.945525	0.95	1		0.85	0.857143	0.9	0.896718	0.939967	0.95		0.678571	0.727273	0.767316	0.785874	0.844079	0.9375		0.62069	0.679643	0.714167	0.717018	0.761905	0.809524		0.863636	0.904762	0.95	0.948395	1	1
BlogReg	0.75	0.807143	0.826087	0.843728	0.885449	0.947368		0.558824	0.558824	0.575758	0.569352	0.575758	0.575758		0.782609	0.824111	0.857143	0.858686	0.894737	0.95		0.782609	0.836124	0.865151	0.867494	0.901191	0.944444		0.62069	0.709627	0.780193	0.774498	0.835526	0.941176		0.6	0.675595	0.69398	0.701895	0.741848	0.823529		0.772727	0.824111	0.834096	0.849624	0.888889	0.947368
rf	0.85	0.934524	0.95	0.957304	1	1		0.52381	0.558006	0.587198	0.582883	0.6	0.631579		0.863636	0.949342	0.975	0.967787	1	1		0.888889	0.9	0.948684	0.94151	0.9625	1		0.666667	0.73445	0.786364	0.789836	0.833333	0.9375		0.653846	0.725455	0.780952	0.79443	0.854167	1		0.863636	0.934524	0.975	0.960247	1	1
gbm	0.809524	0.888889	0.924603	0.914517	0.947368	1		0.52381	0.574675	0.593171	0.586615	0.6	0.631579		0.809524	0.886962	0.902381	0.902242	0.936842	1		0.818182	0.857143	0.894737	0.897449	0.941994	1		0.642857	0.68	0.73495	0.744461	0.782609	0.888889		0.62069	0.705163	0.755952	0.751942	0.784325	0.882353		0.809524	0.886962	0.904762	0.908132	0.945175	1
Recall
	Min.	1st	Median	Mean	3rd	Max.		Min.	1st	Median	Mean	3rd	Max.		Min.	1st	Median	Mean	3rd	Max.		Min.	1st	Median	Mean	3rd	Max.		Min.	1st	Median	Mean	3rd	Max.		Min.	1st	Median	Mean	3rd	Max.		Min.	1st	Median	Mean	3rd	Max.
glm	0.842105	0.947368	0.973684	0.965643	1	1		0.894737	0.947368	1	0.978947	1	1		0.894737	0.986842	1	0.98421	1	1		0.842105	0.946637	0.947368	0.949854	1	1		0.631579	0.789474	0.842105	0.847076	0.894737	1		0.631579	0.893275	0.894737	0.90731	0.947368	1		0.842105	0.947368	1	0.970906	1	1
knn	0.611111	0.723684	0.763158	0.772368	0.842105	0.947368		0.578947	0.789474	0.868421	0.86038	0.947368	1		0.684211	0.776316	0.842105	0.81769	0.853801	0.947368		0.631579	0.776316	0.842105	0.816959	0.894737	1		0.526316	0.736842	0.789474	0.794444	0.842105	1		0.473684	0.684211	0.789474	0.773099	0.888889	0.947368		0.611111	0.723684	0.763158	0.772368	0.842105	0.947368
nnet	0.842105	0.947368	0.973684	0.965643	1	1		0.578947	0.947368	1	0.955263	1	1		0.894737	1	1	0.989474	1	1		0.842105	0.947368	0.947368	0.957895	1	1		0.578947	0.776316	0.842105	0.812866	0.855263	1		0.473684	0.671053	0.789474	0.775731	0.890351	0.947368		0.842105	0.947368	1	0.973538	1	1
glmnet	0.842105	0.947368	0.973684	0.965643	1	1		0.894737	0.986842	1	0.981579	1	1		0.894737	1	1	0.989474	1	1		0.842105	0.947368	0.947368	0.957895	1	1		0.631579	0.789474	0.842105	0.847076	0.894737	1		0.789474	0.893275	0.894737	0.915205	0.947368	1		0.842105	0.947368	1	0.973538	1	1
ran	0.842105	0.947368	0.947368	0.95958	1	1		0.578947	0.947368	1	0.947368	1	1		0.894737	1	1	0.984962	1	1		0.789474	0.934211	0.947368	0.947368	1	1		0.631579	0.789474	0.815789	0.815465	0.842105	1		0.789474	0.893275	0.894737	0.912573	0.947368	1		0.842105	0.947368	1	0.973538	1	1
svm	0.684211	0.78655	0.842105	0.82807	0.894737	0.947368		0.578947	0.947368	1	0.936842	1	1		0.684211	0.789474	0.842105	0.84386	0.894737	1		0.789474	0.877193	0.894737	0.90731	0.947368	1		0.578947	0.736842	0.842105	0.823392	0.907164	1		0.631579	0.888889	0.894737	0.896784	0.947368	1		0.684211	0.78655	0.865497	0.838596	0.894737	0.947368
bglm	0.894737	0.947368	1	0.976316	1	1		0.894737	0.986842	1	0.981579	1	1		0.894737	0.986842	1	0.98421	1	1		0.789474	0.947368	0.947368	0.952632	1	1		0.631579	0.789474	0.842105	0.847076	0.894737	1		0.789474	0.893275	0.894737	0.915205	0.947368	1		0.894737	0.986842	1	0.98421	1	1
BlogReg	0.684211	0.881579	0.947368	0.917836	0.960526	1		1	1	1	1	1	1		0.789474	0.894737	0.947368	0.939035	1	1		0.578947	0.828947	0.921053	0.888743	0.960526	1		0.578947	0.789474	0.842105	0.854971	0.945175	1		0.473684	0.828947	0.894737	0.859942	0.947368	1		0.684211	0.877193	0.947368	0.920614	1	1
rf	0.842105	0.947368	0.947368	0.963012	1	1		0.578947	0.842105	0.947368	0.910526	1	1		0.894737	1	1	0.989474	1	1		0.842105	0.946637	0.947368	0.952485	1	1		0.684211	0.776316	0.815789	0.82076	0.855263	1		0.473684	0.684211	0.842105	0.799415	0.894737	0.947368		0.842105	0.947368	1	0.973538	1	1
gbm	0.789474	0.894737	0.945906	0.923246	0.947368	1		0.578947	0.894737	0.973684	0.923684	1	1		0.736842	0.947368	0.947368	0.944591	1	1		0.789474	0.894737	0.947368	0.936842	1	1		0.789474	0.894737	0.947368	0.939181	1	1		0.631579	0.828947	0.894737	0.878363	0.947368	1		0.789474	0.894737	0.919591	0.928655	0.960526	1
Sensitivity
	Min.	1st	Median	Mean	3rd	Max.		Min.	1st	Median	Mean	3rd	Max.		Min.	1st	Median	Mean	3rd	Max.		Min.	1st	Median	Mean	3rd	Max.		Min.	1st	Median	Mean	3rd	Max.		Min.	1st	Median	Mean	3rd	Max.		Min.	1st	Median	Mean	3rd	Max.
glm	0.842105	0.947368	0.973684	0.965643	1	1		0.894737	0.947368	1	0.978947	1	1		0.894737	0.986842	1	0.98421	1	1		0.842105	0.946637	0.947368	0.949854	1	1		0.631579	0.789474	0.842105	0.847076	0.894737	1		0.631579	0.893275	0.894737	0.90731	0.947368	1		0.842105	0.947368	1	0.970906	1	1
knn	0.611111	0.723684	0.763158	0.772368	0.842105	0.947368		0.578947	0.789474	0.868421	0.86038	0.947368	1		0.684211	0.776316	0.842105	0.81769	0.853801	0.947368		0.631579	0.776316	0.842105	0.816959	0.894737	1		0.526316	0.736842	0.789474	0.794444	0.842105	1		0.473684	0.684211	0.789474	0.773099	0.888889	0.947368		0.611111	0.723684	0.763158	0.772368	0.842105	0.947368
nnet	0.842105	0.947368	0.973684	0.965643	1	1		0.578947	0.947368	1	0.955263	1	1		0.894737	1	1	0.989474	1	1		0.842105	0.947368	0.947368	0.957895	1	1		0.578947	0.776316	0.842105	0.812866	0.855263	1		0.473684	0.671053	0.789474	0.775731	0.890351	0.947368		0.842105	0.947368	1	0.973538	1	1
glmnet	0.842105	0.947368	0.973684	0.965643	1	1		0.894737	0.986842	1	0.981579	1	1		0.894737	1	1	0.989474	1	1		0.842105	0.947368	0.947368	0.957895	1	1		0.631579	0.789474	0.842105	0.847076	0.894737	1		0.789474	0.893275	0.894737	0.915205	0.947368	1		0.842105	0.947368	1	0.973538	1	1
ran	0.842105	0.947368	0.947368	0.95958	1	1		0.578947	0.947368	1	0.947368	1	1		0.894737	1	1	0.984962	1	1		0.789474	0.934211	0.947368	0.947368	1	1		0.631579	0.789474	0.815789	0.815465	0.842105	1		0.789474	0.893275	0.894737	0.912573	0.947368	1		0.842105	0.947368	1	0.973538	1	1
svm	0.684211	0.78655	0.842105	0.82807	0.894737	0.947368		0.578947	0.947368	1	0.936842	1	1		0.684211	0.789474	0.842105	0.84386	0.894737	1		0.789474	0.877193	0.894737	0.90731	0.947368	1		0.578947	0.736842	0.842105	0.823392	0.907164	1		0.631579	0.888889	0.894737	0.896784	0.947368	1		0.684211	0.78655	0.865497	0.838596	0.894737	0.947368
bglm	0.894737	0.947368	1	0.976316	1	1		0.894737	0.986842	1	0.981579	1	1		0.894737	0.986842	1	0.98421	1	1		0.789474	0.947368	0.947368	0.952632	1	1		0.631579	0.789474	0.842105	0.847076	0.894737	1		0.789474	0.893275	0.894737	0.915205	0.947368	1		0.894737	0.986842	1	0.98421	1	1
BlogReg	0.684211	0.881579	0.947368	0.917836	0.960526	1		1	1	1	1	1	1		0.789474	0.894737	0.947368	0.939035	1	1		0.578947	0.828947	0.921053	0.888743	0.960526	1		0.578947	0.789474	0.842105	0.854971	0.945175	1		0.473684	0.828947	0.894737	0.859942	0.947368	1		0.684211	0.877193	0.947368	0.920614	1	1
rf	0.842105	0.947368	0.947368	0.963012	1	1		0.578947	0.842105	0.947368	0.910526	1	1		0.894737	1	1	0.989474	1	1		0.842105	0.946637	0.947368	0.952485	1	1		0.684211	0.776316	0.815789	0.82076	0.855263	1		0.473684	0.684211	0.842105	0.799415	0.894737	0.947368		0.842105	0.947368	1	0.973538	1	1
gbm	0.789474	0.894737	0.945906	0.923246	0.947368	1		0.578947	0.894737	0.973684	0.923684	1	1		0.736842	0.947368	0.947368	0.944591	1	1		0.789474	0.894737	0.947368	0.936842	1	1		0.789474	0.894737	0.947368	0.939181	1	1		0.631579	0.828947	0.894737	0.878363	0.947368	1		0.789474	0.894737	0.919591	0.928655	0.960526	1
Specificity
	Min.	1st	Median	Mean	3rd	Max.		Min.	1st	Median	Mean	3rd	Max.		Min.	1st	Median	Mean	3rd	Max.		Min.	1st	Median	Mean	3rd	Max.		Min.	1st	Median	Mean	3rd	Max.		Min.	1st	Median	Mean	3rd	Max.		Min.	1st	Median	Mean	3rd	Max.
glm	0.8	0.864286	0.928571	0.926905	1	1		0	0	0.0333333	0.0604762	0.142857	0.214286		0.928571	0.928571	0.933333	0.957857	1	1		0.785714	0.857143	0.928571	0.916667	1	1		0.357143	0.592857	0.690476	0.68	0.8	0.933333		0.266667	0.428571	0.5	0.513571	0.64881	0.714286		0.857143	0.928571	0.933333	0.954762	1	1
knn	0.428571	0.625	0.666667	0.678809	0.714286	0.928571		0.0666667	0.140476	0.171429	0.206429	0.285714	0.5		0.428571	0.525	0.678571	0.661905	0.746429	0.928571		0.357143	0.525	0.642857	0.633333	0.714286	0.857143		0.357143	0.553571	0.654762	0.652143	0.785714	0.866667		0.357143	0.561905	0.723809	0.699762	0.857143	0.928571		0.428571	0.625	0.690476	0.682381	0.714286	0.928571
nnet	0.785714	0.910714	0.928571	0.923571	1	1		0	0.0702381	0.138095	0.115714	0.142857	0.285714		0.8	0.928571	0.930952	0.944286	1	1		0.8	0.857143	0.897619	0.905476	0.929762	1		0.357143	0.632143	0.714286	0.708571	0.8	0.933333		0.357143	0.592857	0.759524	0.722857	0.859524	0.933333		0.8	0.928571	0.933333	0.944524	1	1
glmnet	0.785714	0.910714	0.928571	0.923571	1	1		0	0	0	0.0428571	0.0714286	0.214286		0.8	0.928571	0.930952	0.944286	1	1		0.785714	0.857143	0.928571	0.902381	0.933333	1		0.357143	0.592857	0.690476	0.68	0.8	0.933333		0.266667	0.491667	0.571429	0.556191	0.666667	0.785714		0.8	0.913095	0.930952	0.937381	1	1
ran	0.785714	0.866667	0.928571	0.934174	1	1		0	0.0702381	0.138095	0.115714	0.142857	0.285714		0.928571	0.928571	1	0.969728	1	1		0.857143	0.857143	0.928571	0.925	1	1		0.357143	0.642857	0.759524	0.710847	0.796429	0.933333		0.266667	0.482143	0.571429	0.559286	0.666667	0.785714		0.857143	0.913095	0.966667	0.947857	1	1
svm	0.466667	0.714286	0.785714	0.763095	0.814286	0.928571		0	0	0.102381	0.109286	0.142857	0.428571		0.466667	0.696429	0.733333	0.738095	0.814286	0.928571		0.6	0.714286	0.785714	0.772857	0.814286	0.933333		0.357143	0.571429	0.666667	0.673333	0.8	0.933333		0.357143	0.5	0.607143	0.593809	0.732143	0.8		0.466667	0.714286	0.785714	0.759524	0.814286	0.928571
bglm	0.785714	0.864286	0.928571	0.909524	0.929762	1		0	0	0	0.05	0.0892857	0.214286		0.8	0.913095	0.928571	0.923571	0.933333	1		0.785714	0.796429	0.857143	0.853333	0.928571	0.933333		0.357143	0.592857	0.690476	0.68	0.8	0.933333		0.266667	0.428571	0.5	0.51	0.642857	0.714286		0.8	0.866667	0.928571	0.926905	1	1
BlogReg	0.571429	0.714286	0.733333	0.765714	0.857143	0.933333		0	0	0	0	0	0		0.642857	0.714286	0.785714	0.790238	0.857143	0.933333		0.666667	0.767857	0.828571	0.814762	0.857143	0.933333		0.214286	0.561905	0.690476	0.649286	0.785714	0.928571		0.2	0.410714	0.483333	0.504048	0.610714	0.785714		0.642857	0.714286	0.759524	0.776191	0.857143	0.933333
rf	0.785714	0.913095	0.933333	0.940714	1	1		0	0.0714286	0.142857	0.140238	0.142857	0.5		0.8	0.928571	0.966667	0.954762	1	1		0.857143	0.857143	0.928571	0.919286	0.95	1		0.357143	0.632143	0.714286	0.697857	0.8	0.933333		0.357143	0.571429	0.72619	0.695714	0.814286	1		0.8	0.913095	0.966667	0.944524	1	1
gbm	0.714286	0.857143	0.897619	0.881429	0.928571	1		0	0.0714286	0.142857	0.140476	0.142857	0.5		0.714286	0.842857	0.857143	0.86	0.928571	1		0.714286	0.785714	0.857143	0.853095	0.928571	1		0.285714	0.428571	0.535714	0.554524	0.666667	0.857143		0.266667	0.5	0.642857	0.597619	0.719048	0.857143		0.714286	0.842857	0.857143	0.870476	0.929762	1
logLoss
	Min.	1st	Median	Mean	3rd	Max.		Min.	1st	Median	Mean	3rd	Max.		Min.	1st	Median	Mean	3rd	Max.		Min.	1st	Median	Mean	3rd	Max.		Min.	1st	Median	Mean	3rd	Max.		Min.	1st	Median	Mean	3rd	Max.		Min.	1st	Median	Mean	3rd	Max.
glm	1.54866e-10	0.0518615	0.0965787	0.330377	0.120087	2.12655		0.644968	0.666774	0.678049	0.681502	0.691516	0.77338		9.99201e-16	0.0145084	0.0853387	0.54675	1.04663	2.09326		0.0404555	0.104737	0.167409	0.352339	0.212146	2.14197		0.380636	0.478603	0.52473	0.536383	0.607194	0.7327		0.501813	0.527645	0.572951	0.578444	0.621287	0.673697		0.00676193	0.037874	0.0822181	0.238367	0.120087	1.12121
knn	0.241605	0.39	0.503801	0.733811	0.853949	2.42889		0.573748	0.637307	0.64988	0.653082	0.67027	0.735208		0.282034	0.358735	0.493014	0.729659	0.788797	2.40749		0.260828	0.39898	0.473459	0.559086	0.505641	2.56435		0.30427	0.388978	0.466528	0.45925	0.53112	0.595615		0.302218	0.419554	0.460269	0.458315	0.488969	0.596022		0.241605	0.390359	0.501284	0.730148	0.815793	2.38342
nnet	0.0274204	0.0660858	0.105034	0.124361	0.155039	0.404357		0.606781	0.651285	0.661922	0.666136	0.671287	0.759052		0.0221573	0.0416776	0.0712589	0.112965	0.188479	0.388975		0.0475131	0.120572	0.163801	0.208789	0.3027	0.459165		0.266448	0.394953	0.421384	0.433985	0.487739	0.58403		0.302219	0.419505	0.443357	0.454588	0.466963	0.753854		0.0211091	0.0413492	0.0822357	0.106726	0.139883	0.433201
glmnet	0.0213153	0.0643028	0.101354	0.143003	0.184215	0.493365		0.647756	0.667603	0.67685	0.680791	0.690333	0.765091		0.0220437	0.0306312	0.0660523	0.142879	0.290451	0.471567		0.0605866	0.135838	0.193062	0.307264	0.485415	0.919635		0.39116	0.48329	0.529334	0.532239	0.58564	0.722254		0.533057	0.558239	0.577193	0.586338	0.602852	0.663551		0.021533	0.0422324	0.085654	0.127594	0.17434	0.473645
ran	0.0606013	0.0964991	0.133981	0.140242	0.171172	0.358515		0.568146	0.64067	0.648789	0.649871	0.666374	0.7041		0.0508579	0.0790218	0.103923	0.105756	0.13254	0.186224		0.0683997	0.142262	0.177469	0.197085	0.24723	0.436163		0.263943	0.343946	0.408569	0.411589	0.472124	0.570338		0.44769	0.483107	0.517586	0.519054	0.539406	0.599947		0.0745984	0.0975111	0.134275	0.136707	0.163205	0.299221
svm	0.234115	0.351293	0.374264	0.392331	0.438032	0.54141		0.645351	0.669256	0.675789	0.679261	0.685429	0.747446		0.25999	0.360411	0.389866	0.40572	0.455693	0.554134		0.249051	0.350586	0.395462	0.395233	0.415442	0.532036		0.426091	0.466487	0.51516	0.520482	0.564132	0.627287		0.438936	0.476057	0.525111	0.530947	0.575504	0.633813		0.234887	0.356621	0.377045	0.393302	0.442595	0.546822
bglm	0.0954083	0.115007	0.150058	0.163033	0.180717	0.376245		0.64542	0.666998	0.677967	0.681359	0.691229	0.771645		0.0767489	0.0998178	0.133405	0.156977	0.176118	0.378891		0.134558	0.194508	0.239204	0.298611	0.420158	0.579203		0.392363	0.483843	0.52547	0.531057	0.585883	0.713958		0.504733	0.529104	0.577098	0.578304	0.616895	0.674695		0.0834054	0.108125	0.136806	0.155208	0.180513	0.356567
BlogReg	0.217256	0.278083	0.363281	0.366096	0.41979	0.610144		0.737504	0.737504	0.737504	0.74391	0.754438	0.754438		0.267545	0.28877	0.3462	0.353022	0.402109	0.575506		0.21006	0.300476	0.370521	0.396266	0.481698	0.641327		0.338738	0.509679	0.565576	0.614837	0.734973	1.24443		0.552888	0.629927	0.650262	0.661133	0.72815	0.76425		0.217256	0.288149	0.353976	0.365806	0.421939	0.610144
rf	0.0467787	0.0898244	0.111672	0.255416	0.284641	1.20184		0.612976	0.842555	1.14606	1.30784	1.65452	2.704		0.0363751	0.0691868	0.0956239	0.184957	0.217571	1.11992		0.0440551	0.211043	0.300757	0.639956	1.20895	2.18327		0.28237	0.463749	1.51001	1.49462	2.42876	2.56686		0.445138	1.18944	1.74825	2.09336	2.76649	4.64116		0.0421879	0.0761773	0.113775	0.288318	0.264838	1.19128
gbm	0.203253	0.226242	0.250346	0.267798	0.279046	0.468622		0.57699	0.641509	0.650076	0.652835	0.673315	0.701348		0.189466	0.225275	0.246009	0.261635	0.286652	0.439299		0.166576	0.246616	0.292382	0.293816	0.34365	0.445775		0.480753	0.516932	0.552072	0.54948	0.575069	0.641948		0.398077	0.453492	0.476629	0.49935	0.560408	0.630869		0.202886	0.216298	0.247519	0.262254	0.282777	0.464547
prAUC
	Min.	1st	Median	Mean	3rd	Max.		Min.	1st	Median	Mean	3rd	Max.		Min.	1st	Median	Mean	3rd	Max.		Min.	1st	Median	Mean	3rd	Max.		Min.	1st	Median	Mean	3rd	Max.		Min.	1st	Median	Mean	3rd	Max.		Min.	1st	Median	Mean	3rd	Max.
glm	0.231203	0.822016	0.880078	0.838487	0.934304	0.940351		0.362023	0.416919	0.459506	0.466886	0.480134	0.621738		0	0.398738	0.867685	0.657432	0.936873	0.940351		0.698099	0.763136	0.81244	0.81711	0.873782	0.936122		0.642861	0.708016	0.749328	0.752767	0.806221	0.870146		0.561264	0.619914	0.662087	0.676881	0.723151	0.825784		0.466667	0.852497	0.933628	0.867283	0.93797	0.940351
knn	0.264522	0.348486	0.383971	0.381147	0.410842	0.48617		0.3874	0.45652	0.528739	0.517837	0.571284	0.649788		0.282613	0.358544	0.383156	0.387853	0.41291	0.515277		0.358379	0.475939	0.496974	0.496646	0.535132	0.573274		0.426441	0.548525	0.568623	0.571659	0.612915	0.66733		0.440309	0.548431	0.603197	0.587531	0.623855	0.686972		0.282612	0.359061	0.380202	0.383394	0.410212	0.48617
nnet	0.869882	0.90141	0.914613	0.913129	0.931042	0.940351		0.333766	0.456078	0.518778	0.510471	0.561251	0.671442		0.806273	0.890179	0.911654	0.906535	0.935108	0.940351		0.798496	0.859329	0.916423	0.897694	0.92539	0.93797		0.67175	0.740085	0.802303	0.789615	0.838047	0.892159		0.520571	0.584695	0.625057	0.641415	0.689464	0.867065		0.850909	0.90191	0.922192	0.915106	0.935432	0.940351
glmnet	0.827704	0.894398	0.912845	0.908833	0.934262	0.938651		0.344357	0.406739	0.453957	0.448589	0.471398	0.621738		0.806268	0.875501	0.909336	0.899405	0.935432	0.940351		0.801757	0.850059	0.897927	0.885538	0.922457	0.932283		0.639242	0.711259	0.749384	0.754073	0.809894	0.862802		0.504868	0.588144	0.662511	0.651141	0.697295	0.79568		0.831958	0.896433	0.911654	0.909058	0.932961	0.940351
ran	0.666405	0.702632	0.770677	0.770076	0.830858	0.885338		0.345228	0.454638	0.52941	0.514992	0.57761	0.684894		0.663534	0.778196	0.825204	0.806298	0.845395	0.925596		0.559377	0.666643	0.700048	0.703116	0.731253	0.854386		0.579954	0.628603	0.646725	0.6633	0.683041	0.810474		0.613509	0.739775	0.754426	0.752459	0.776041	0.853172		0.695527	0.851769	0.859023	0.864629	0.897574	0.93797
svm	0.791456	0.829194	0.864326	0.857375	0.881138	0.927191		0.300042	0.450813	0.508835	0.493242	0.539814	0.657084		0.791335	0.83156	0.856712	0.85036	0.873022	0.913714		0.741757	0.793443	0.821737	0.824967	0.863858	0.90367		0.593028	0.666248	0.699229	0.704367	0.725151	0.83904		0.536632	0.634079	0.669643	0.673584	0.710293	0.843865		0.787536	0.844689	0.872117	0.861166	0.87966	0.927191
bglm	0.832341	0.900834	0.911654	0.906445	0.927191	0.93797		0.362023	0.416919	0.459506	0.466886	0.480134	0.621738		0.805718	0.896839	0.911654	0.902181	0.922295	0.93797		0.803952	0.837513	0.885829	0.872759	0.904321	0.93797		0.639242	0.711259	0.747607	0.754663	0.806988	0.870146		0.534355	0.630178	0.654607	0.673934	0.722757	0.825784		0.842305	0.900834	0.911654	0.907108	0.925998	0.93797
BlogReg	0.586008	0.72522	0.78028	0.764845	0.827567	0.884277		0	0	0	0	0	0		0.625894	0.699724	0.776229	0.757192	0.819623	0.867374		0.457759	0.683162	0.724939	0.722355	0.786176	0.867105		0.290461	0.576632	0.637093	0.619035	0.676709	0.804399		0.320583	0.455636	0.500214	0.50975	0.573018	0.677724		0.589329	0.741021	0.796125	0.798381	0.846392	0.922306
rf	0.584587	0.696614	0.754377	0.741548	0.77194	0.840226		0.3874	0.449809	0.499118	0.493197	0.54227	0.585252		0.635843	0.675417	0.710466	0.730345	0.795301	0.911654		0.504992	0.573094	0.604341	0.616771	0.675024	0.752037		0.326329	0.438493	0.473124	0.474468	0.485781	0.69047		0.404509	0.53633	0.568037	0.581636	0.647166	0.727004		0.584587	0.711094	0.743013	0.744442	0.769409	0.872123
gbm	0.786729	0.873142	0.905724	0.893633	0.91587	0.93797		0.374592	0.436212	0.499118	0.490929	0.54227	0.585252		0.77885	0.872007	0.900981	0.889246	0.911695	0.927191		0.81001	0.833309	0.856986	0.866862	0.893831	0.93797		0.581159	0.672456	0.715285	0.725322	0.788161	0.823376		0.647658	0.679721	0.753164	0.736805	0.773204	0.837577		0.767794	0.871581	0.893662	0.88773	0.912345	0.93797
[truncated: 6 more columns]

## Sheet: Supplementary Data 8
Model Name		model	n.trees	interaction.depth	shrinkage	n.minobsinnode
L1	lethal_test11	gbm	250	4	0.2	8
L1M	leth_mol_test3	gbm	150	10	0.1	10
LM	leth_mol_test1	gbm	450	9	0.1	10
		model	n.trees	interaction.depth	shrinkage	n.minobsinnode
M1	wt_test7	gbm	400	5	0.1	10
			mtry	splitrule	min.node.size
		ranger	4	extratrees	1
			size	decay
		nnet	15	0
			mtry
		rf stack	3
		model	n.trees	interaction.depth	shrinkage	n.minobsinnode
M1M	wt_mol_test3	gbm	500	4	0.2	11
		model	n.trees	interaction.depth	shrinkage	n.minobsinnode
MM	wt_mol_test1	gbm	300	4	0.3	10
		model	mtry
T1	RD_trans_test14	rf	16
		model	mtry
TM	RD_trans_mol_test3	rf	126
T1M	RD_trans_mol_test7	rf	192
	RD_trans_mol_test1	rf	270

## Sheet: Supplementary Data 9
lethal_test1	Overall		lethal_test2	Overall		lethal_test3	Overall		lethal_test4	Overall		lethal_test5	Overall		lethal_test6	Overall
wt_loss	100		wt_loss	100		wt_loss	100		wt_loss	100		wt_loss	100		wt_loss	100
HPAI_MBAA_yes	45.5971		HPAI_MBAA_yes	28.247		HPAI_MBAA_yes	39.8442		HPAI_MBAA_yes	31.199		HPAI_MBAA_yes	29.2412		HPAI_MBAA_yes	31.3056
HPAI_MBAA_no	8.9681		HPAI_MBAA_no	17.933		HPAI_MBAA_no	9.8661		HPAI_MBAA_no	13.179		HPAI_MBAA_no	18.0716		HPAI_MBAA_no	12.0461
AUC_6	3.9328		temp_5	8.27		AUC_6	6.4656		AUC_6	6.381		temp_5	8.2793		slope13	8.14811
temp_5	3.645		slope13	8.171		temp	6.1032		HA_H5	6.138		AUC_6	7.9183		AUC_6	8.11755
PBS_H	3.5642		AUC_6	6.13		PBS_A	4.7785		temp_5	6.131		slope13	6.2688		temp_5	7.90431
PBS_A	3.3351		PBS_H	3.859		slope13	2.8711		PBS_H	5.653		PBS_H	4.7058		PBS_H	5.63979
slope13	1.039		PBS_A	3.669		PBS_H	2.5333		slope13	3.258		PBS_A	2.4235		HA_H5	3.62692
peak_inoc	0.5963		peak_inoc	2.449		RBS_D	0.9456		PBS_A	1.61		Origin_orig_human	1.4193		peak_inoc	3.36466
RBS_D	0.2214		Origin_avian	0		peak_inoc	0.7282		RBS_D	1.346		RBS_D	0.4951		PBS_A	3.22099
RBS_H	0		Origin_mammal	0		Origin_orig_variant	0.707		Origin_orig_variant	0.7		Origin_orig_variant	0		RBS_D	0.54892
Origin_orig_human	0		RBS_D	0		Origin_orig_human	0.1028		HA_H1	0.103		RBS_H	0		HA_H1	0.167
Origin_orig_variant	0		RBS_H	0		RBS_H	0		Origin_orig_human	0		Origin_orig_avian	0		HA_H7	0.01878
RBS_A	0		RBS_A	0		Origin_orig_avian	0		HA_H3	0		RBS_A	0		RBS_A	0
Origin_orig_avian	0					RBS_A	0		RBS_H	0					HA_H3	0
									Origin_orig_avian	0					RBS_H	0
									HA_H7	0					Origin_avian	0
									RBS_A	0					Origin_mammal	0
												L1
lethal_test7	Overall		lethal_test8	Overall		lethal_test9	Overall		lethal_test10	Overall		lethal_test11	Overall
wt_loss	100		wt_loss	100		wt_loss	100		wt_loss	100		wt_loss	100
HPAI_MBAA_yes	31.4738		HPAI_MBAA_yes	34.1984		HPAI_MBAA_no	26.3314		HPAI_MBAA_no	22.5858		HPAI_MBAA_no	25.5997
HPAI_MBAA_no	13.6291		HPAI_MBAA_no	20.9677		HPAI_MBAA_yes	19.6907		HPAI_MBAA_yes	21.4285		HPAI_MBAA_yes	19.7934
temp_5	6.1763		AUC_6	9.5759		AUC_6	16.1551		AUC_6	15.9822		AUC_6	15.4691
HA_H5	6.1534		temp_5	5.386		temp_5	7.3808		Subtype_H5N1	9.5657		temp_5	9.22716
AUC_6	5.7812		HA_H5	4.2116		HA_H5	6.2316		temp_5	8.4123		HA_H5	5.83746
PBS_H	4.9734		PBS_A	2.1072		PBS_H	4.2822		PBS_H	5.4498		PBS_H	5.59134
PBS_A	3.2693		PBS_H	1.8743		PBS_A	3.5496		PBS_A	3.0317		PBS_A	3.05237
slope13	2.8641		peak_inoc	0.3541		RBS_D	1.0658		Subtype_H1N1pdm09	2.5634		RBS_A	0.52646
peak_inoc	1.2333		RBS_A	0		HA_H7	0.1744		RBS_D	0.9198		RBS_H	0.26948
RBS_D	0.9928		HA_H3	0		RBS_H	0		Subtype_H7N9	0.7621		HA_H7	0.15318
Origin_orig_variant	0.7057		Origin_avian	0		Origin_avian	0		RBS_A	0.18		HA_H1	0.08229
HA_H7	0.2133		HA_H1	0		HA_H2	0		RBS_H	0		HA_H2	0
Origin_orig_human	0		RBS_D	0		HA_H1	0		Subtype_H3N2v	0		RBS_D	0
HA_H1	0		HA_H7	0		HA_H3	0		Subtype_H1N1	0		HA_H3	0
RBS_H	0		HA_H2	0		Origin_mammal	0		Subtype_H1N2v	0
Origin_orig_avian	0		Origin_mammal	0		RBS_A	0		Origin_avian	0
HA_H3	0		RBS_H	0					Subtype_H7N2	0
RBS_A	0								Subtype_H3N2	0
									Subtype_H1N1v	0

## Sheet: Supplementary Data 10
LM						L1M
leth_mol_test1	Overall		leth_mol_test2	Overall		leth_mol_test3	Overall		leth_mol_test4	Overall		leth_mol_test5	Overall
`214_V`	100		HPAI_MBAA_yes	100		wt_loss	100		RBS_A	100		HPAI_MBAA_yes	100
`160_T`	93.05		HPAI_MBAA_no	77.1426		HPAI_MBAA_no	33.9021		PBS_H	16.579		HPAI_MBAA_no	71.493
`496_R`	85.07		PBS_H	24.9724		`160_T`	11.4279		PBS_A	13.959		`160_T`	42.237
`193_R`	48.09		HA_H5	16.0024		HPAI_MBAA_yes	9.4157		RBS_D	0.922		`193_R`	31.698
`227_S`	34.75		PBS_A	10.2197		AUC_6	7.674		RBS_H	0		`227_S`	20.026
RBS_A	34.62		HA_H7	6.0558		temp_5	6.8839					`214_V`	19.276
`193_K`	33.31		HA_H1	3.372		PBS_A	2.9695					`193_K`	16.943
`160_A`	28.67		RBS_H	0.9926		`214_V`	2.5878					PB2_271_T	16.248
`226_Q`	27.57		HA_H3	0.978		`496_R`	2.5192					PB2_627_E	14.171
`128_N`	26.79		RBS_D	0.526		PBS_H	2.0932					`496_R`	11.777
`155_I`	26.74		RBS_A	0		`160_S`	1.9428					`128_S`	11.72
PB2_627_E	23.14		HA_H2	0		`128_S`	1.9247					`187_D`	11.471
PB2_271_T	23.11					PB2_627_K	1.0475					PBS_H	11.404
`137_A`	21.93					`193_K`	0.7811					`160_S`	10.765
`160_S`	19.88					`128_P`	0.765					PB2_701_Z	10.101
`128_S`	17.42					`186_S`	0.735					`155_I`	9.862
`155_T`	16.91					`496_M`	0.7195					HA_H5	9.425
PB2_627_K	16.64					`128_N`	0.6799					PBS_A	9.323
PBS_A	16.52					PB2_627_E	0.669					`496_M`	8.902
`496_M`	16.07					`158_N`	0.6203					PB2_627_K	8.368

[truncated: 8 more sheets: Supplementary Data 11, Supplementary Data 12, Supplementary Data 13, Supplementary Data 14, Supplementary Data 15, Supplementary Data 16, Supplementary Data 17, Supplementary Data 18]
